# Supplementary material for: Association between gut microbiota and gastrointestinal cancer: a two-sample bi-directional Mendelian randomization study
Source: Front Microbiol. 2023 Jul 18;14:1181328. doi: 10.3389/fmicb.2023.1181328 (PMC10390774; doi:10.3389/fmicb.2023.1181328)
Supplement: Supplementary file 1 [file Data_Sheet_1.XLSX]

## Sheet: Supplemental Table S1
Supplemental Table S1. Details of instrument variables used for MR analysis
	Bacterial taxa	SNP	Chr	Position	Other allele	Effect allele	Beta	SE	P-value
phylum	Actinobacteria	rs6743026	2	102249583	C	T	0.0589446	0.0134622	9.88e-06
	Actinobacteria	rs11766971	7	155002747	C	T	0.0476376	0.010646	9.4e-06
	Actinobacteria	rs13192624	6	113129609	C	T	-0.0522862	0.0117742	9.33e-06
	Actinobacteria	rs75211493	19	5300465	A	G	0.0840786	0.0184739	9.27e-06
	Actinobacteria	rs34284163	16	89248299	T	A	-0.0603312	0.0136851	8.82e-06
	Actinobacteria	rs80124826	2	239936384	C	T	-0.124191	0.0278566	8.75e-06
	Actinobacteria	rs12528285	6	92775210	T	C	0.0809469	0.0180784	5.69e-06
	Actinobacteria	rs6496870	15	92467422	C	T	0.0510777	0.0113809	4.62e-06
	Actinobacteria	rs9833771	3	32362998	C	T	0.0490077	0.0106564	4.07e-06
	Actinobacteria	rs857444	6	14617591	T	C	0.0507315	0.0109885	3.8e-06
	Actinobacteria	rs1397793	5	90471451	A	G	-0.0521387	0.0111587	3.74e-06
	Actinobacteria	rs8047955	16	81776768	G	A	0.0521115	0.0111192	2.66e-06
	Actinobacteria	rs55888705	4	1517826	G	A	0.0534221	0.0109975	1.31e-06
	Actinobacteria	rs62448869	7	24464799	A	T	-0.0524531	0.0108226	1.14e-06
	Actinobacteria	rs74037001	14	23847194	A	G	-0.0819391	0.0165334	6.71e-07
	Actinobacteria	rs10841473	12	20378911	C	G	-0.0596572	0.0117537	4.47e-07
	Actinobacteria	rs4429415	2	213756191	T	C	0.0581908	0.0111343	2.05e-07
	Actinobacteria	rs7570971	2	135837906	C	A	0.086653	0.0113623	1.41e-14
phylum	Bacteroidetes	rs7999780	13	24963729	A	G	0.0543635	0.0124067	9.47e-06
	Bacteroidetes	rs62531359	8	70916181	G	T	0.0657788	0.0149886	8.42e-06
	Bacteroidetes	rs6586324	21	43942135	C	T	0.0477792	0.0105437	7.37e-06
	Bacteroidetes	rs17343978	22	27433885	C	A	-0.0556041	0.0120272	7.22e-06
	Bacteroidetes	rs72706335	1	157495438	C	T	-0.223193	0.0493382	7.13e-06
	Bacteroidetes	rs929878	16	74290641	T	C	-0.0540001	0.0121526	6.51e-06
	Bacteroidetes	rs62575403	9	136493820	T	C	0.145424	0.0311079	2.96e-06
	Bacteroidetes	rs13291169	9	116888284	G	C	0.0700929	0.0148756	2.61e-06
	Bacteroidetes	rs2032750	2	53831026	C	T	-0.0510857	0.0106804	1.71e-06
	Bacteroidetes	rs7546249	1	176792690	A	T	-0.0569173	0.0118382	1.42e-06
	Bacteroidetes	rs111845179	14	59317502	C	T	0.104177	0.0213837	6.47e-07
	Bacteroidetes	rs73846128	3	89340254	G	A	-0.0664262	0.0133481	4.78e-07
	Bacteroidetes	rs73512608	13	70522683	A	G	-0.123117	0.0236743	2.54e-07
phylum	Cyanobacteria	rs61972390	13	100566758	C	T	0.107346	0.0242469	9.11e-06
	Cyanobacteria	rs2585223	15	100880888	C	T	0.111364	0.0247743	8.86e-06
	Cyanobacteria	rs12555298	9	110489551	A	G	0.0974327	0.0219351	8.09e-06
	Cyanobacteria	rs2314810	17	26104110	G	C	-0.218257	0.0464571	4.25e-06
	Cyanobacteria	rs584122	6	48288456	T	C	-0.151774	0.0326827	4.23e-06
	Cyanobacteria	rs2553290	4	37842537	T	A	0.0962131	0.0202617	3.61e-06
	Cyanobacteria	rs76531781	7	21647735	C	T	-0.231868	0.0493393	2.87e-06
	Cyanobacteria	rs9864379	3	14306949	C	T	-0.138933	0.0268045	2.03e-07
	Cyanobacteria	rs789068	18	1008239	A	G	-0.111385	0.0212922	1.57e-07
phylum	Euryarchaeota	rs6064552	20	56042866	C	T	-0.123612	0.0275749	9.34e-06
	Euryarchaeota	rs6508769	19	28827760	C	T	0.150529	0.0337091	8.12e-06
	Euryarchaeota	rs11022995	11	13893667	A	G	-0.10373	0.0228889	7.73e-06
	Euryarchaeota	rs7015093	8	58018853	A	G	-0.118111	0.0264389	7.2e-06
	Euryarchaeota	rs45498998	21	27368994	A	G	-0.131882	0.029229	5.32e-06
	Euryarchaeota	rs56131665	5	178160975	A	G	0.176759	0.0385787	5.3e-06
	Euryarchaeota	rs894996	4	104418307	A	C	0.203577	0.0440033	5.12e-06
	Euryarchaeota	rs77658038	6	16284785	C	A	-0.160157	0.0340856	4.75e-06
	Euryarchaeota	rs7635189	3	15591607	A	G	0.119983	0.0259356	4.64e-06
	Euryarchaeota	rs34928225	6	146840876	C	T	0.19977	0.0425421	4.33e-06
	Euryarchaeota	rs73031978	3	15019595	G	C	-0.197523	0.0414497	2.74e-06
	Euryarchaeota	rs76029318	13	41963791	C	T	0.214866	0.0438442	1.05e-06
	Euryarchaeota	rs10202904	2	125440268	G	T	-0.115986	0.0230271	6.19e-07
phylum	Firmicutes	rs2273429	14	52494072	G	A	-0.0702112	0.0153063	9.26e-06
	Firmicutes	rs8085381	18	29328305	A	G	0.0647291	0.0146219	8.67e-06
	Firmicutes	rs56199908	9	2801371	C	T	-0.186194	0.041051	8.67e-06
	Firmicutes	rs2547978	5	98020298	G	A	0.0465802	0.0105075	8.57e-06
	Firmicutes	rs992074	21	18567802	T	C	0.233491	0.050901	8.52e-06
	Firmicutes	rs7573799	2	80141964	G	C	-0.0698446	0.0153935	8.05e-06
	Firmicutes	rs72738886	5	35770550	C	T	0.0864609	0.0190398	7.68e-06
	Firmicutes	rs6815608	4	152131744	C	T	0.0935765	0.0210869	7.24e-06
	Firmicutes	rs12554342	9	116840801	C	G	-0.0525703	0.0116908	6.81e-06
	Firmicutes	rs6814436	4	161507301	C	T	0.0680205	0.0150844	6.8e-06
	Firmicutes	rs4750583	10	15054765	G	A	0.0616007	0.0137936	5.79e-06
	Firmicutes	rs36111799	10	39136170	T	C	-0.0480708	0.0105429	5.17e-06
	Firmicutes	rs72771021	10	13841631	T	C	-0.141357	0.0308303	5.12e-06
	Firmicutes	rs7247191	19	22899585	C	T	-0.0713033	0.0157424	4.73e-06
	Firmicutes	rs3852931	20	54087963	T	C	-0.0482086	0.0105	4.53e-06
	Firmicutes	rs2332027	4	171672038	A	G	-0.0482656	0.0104823	4.05e-06
	Firmicutes	rs7975768	12	97374875	G	C	0.0512732	0.0109226	2.82e-06
	Firmicutes	rs13421739	2	116724915	G	C	0.0943944	0.0179641	1.95e-06
	Firmicutes	rs112334273	21	40703251	A	G	0.0627459	0.0127415	9.26e-07
	Firmicutes	rs3792064	2	231678413	A	G	0.0897349	0.0182532	6.75e-07
	Firmicutes	rs2009919	17	11780026	C	T	0.0536457	0.0106294	4.95e-07
phylum	Lentisphaerae	rs60995569	10	53930085	G	T	-0.16062	0.0336806	9.19e-06
	Lentisphaerae	rs73113483	3	6223568	A	T	-0.131681	0.0288503	8.79e-06
	Lentisphaerae	rs17114848	15	25162535	A	G	0.148972	0.0324162	6.77e-06
	Lentisphaerae	rs2031282	13	20687179	G	A	0.120412	0.0270263	5.86e-06
	Lentisphaerae	rs72640280	1	11943792	G	A	0.220185	0.0485947	5.19e-06
	Lentisphaerae	rs1002941	15	101242690	A	G	0.107661	0.0233382	4.31e-06
	Lentisphaerae	rs2731834	5	94720245	G	C	0.109935	0.0236848	3.8e-06
	Lentisphaerae	rs77599476	20	61394262	G	A	0.229981	0.0479918	1.9e-06
	Lentisphaerae	rs2825714	21	21023966	G	A	-0.138226	0.0289096	1.5e-06
	Lentisphaerae	rs11770843	7	146795379	T	C	0.111896	0.0234776	1.14e-06
	Lentisphaerae	rs62570196	9	111086170	T	C	-0.217203	0.0439621	9.64e-07
phylum	Proteobacteria	rs4340090	12	130331764	T	C	-0.0668162	0.0153387	9.99e-06
	Proteobacteria	rs11126162	2	68086034	C	T	-0.0770689	0.0187079	9.26e-06
	Proteobacteria	rs74757828	8	89541526	T	A	0.0951285	0.0216921	9.25e-06
	Proteobacteria	rs10750258	11	123997498	C	A	-0.0491248	0.010824	8.72e-06
	Proteobacteria	rs6707783	2	52053891	T	C	0.0849593	0.0187782	8.09e-06
	Proteobacteria	rs72771021	10	13841631	T	C	0.141726	0.0309242	7.18e-06
	Proteobacteria	rs3890996	22	20301800	G	T	-0.0474614	0.0105645	6.95e-06
	Proteobacteria	rs11715072	3	53720793	A	G	-0.0519289	0.0115246	6.9e-06
	Proteobacteria	rs12467198	2	124872681	T	C	0.0498267	0.011138	6.31e-06
	Proteobacteria	rs312757	17	68347701	G	C	-0.0517269	0.0112854	4.84e-06
	Proteobacteria	rs2347697	7	134388240	T	G	0.0502281	0.0108968	4.27e-06
	Proteobacteria	rs12150865	19	43505320	T	C	0.0511615	0.0106407	1.54e-06
	Proteobacteria	rs2532663	10	119247234	A	G	-0.125578	0.0258034	7.47e-07
	Proteobacteria	rs922773	3	66318042	T	C	-0.0803778	0.0157851	3.68e-07
phylum	Tenericutes	rs2464826	7	79490250	C	A	0.0944239	0.0211806	8.4e-06
	Tenericutes	rs28537087	15	95309676	A	G	0.0820873	0.0188312	8.07e-06
	Tenericutes	rs4885016	13	73170489	C	T	-0.0819606	0.0181628	7.27e-06
	Tenericutes	rs17214486	14	97159674	A	C	0.06099	0.0135623	6.61e-06
	Tenericutes	rs78169027	11	108439087	G	A	-0.108283	0.0237289	5.88e-06
	Tenericutes	rs6043847	20	16259524	C	T	-0.114937	0.0248606	4.55e-06
	Tenericutes	rs3768491	1	109965986	G	A	-0.0681052	0.0149061	4.23e-06
	Tenericutes	rs12566890	1	61850864	G	T	-0.101147	0.0230978	3.65e-06
	Tenericutes	rs72901605	11	47103877	C	T	-0.0841852	0.0178119	3.26e-06
	Tenericutes	rs74603314	14	46519718	C	T	0.221639	0.0462918	1.56e-06
	Tenericutes	rs11890098	2	157532549	G	A	0.074438	0.0153389	9.57e-07
phylum	Verrucomicrobia	rs12512971	4	16548975	C	A	0.171057	0.0398053	9.81e-06
	Verrucomicrobia	rs3995795	10	11389614	T	C	0.0610914	0.0138592	9.72e-06
	Verrucomicrobia	rs9349825	6	56341481	G	A	-0.0660243	0.0143911	6.27e-06
	Verrucomicrobia	rs61779207	1	41074472	A	G	-0.0755253	0.0164385	5.28e-06
	Verrucomicrobia	rs76430504	5	40438158	C	T	-0.11753	0.025458	3.5e-06
	Verrucomicrobia	rs12908520	15	97570657	A	G	0.0594916	0.012823	3.4e-06
	Verrucomicrobia	rs117107102	18	49473635	G	A	0.204283	0.0427565	2.68e-06
	Verrucomicrobia	rs11729256	4	95027272	C	T	0.0696984	0.0146953	2.23e-06
	Verrucomicrobia	rs45598138	1	55522083	A	C	-0.143901	0.03054	2.19e-06
	Verrucomicrobia	rs11252894	10	5073050	C	A	0.0784055	0.0162769	1.11e-06
	Verrucomicrobia	rs2602429	16	81063149	T	C	0.0764148	0.0153487	8.71e-07
	Verrucomicrobia	rs74542928	4	100544188	C	T	0.115994	0.0231324	4.08e-07
class	Actinobacteria	rs857444	6	14617591	T	C	0.0509553	0.011539	8.92e-06
	Actinobacteria	rs961091	7	95654718	A	G	0.0501255	0.011255	8.68e-06
	Actinobacteria	rs12049045	1	114665485	G	A	0.0510452	0.0114325	8.63e-06
	Actinobacteria	rs7700479	5	18019549	A	T	-0.0769653	0.0173933	8.62e-06
	Actinobacteria	rs80083040	8	65654844	G	T	0.155784	0.0348017	8.62e-06
	Actinobacteria	rs1376754	2	161611969	A	G	0.0509242	0.0112503	6.71e-06
	Actinobacteria	rs11655079	17	75348675	C	T	-0.0560674	0.0124286	5.93e-06
	Actinobacteria	rs4945008	11	71221248	G	A	0.0540741	0.0121393	5.39e-06
	Actinobacteria	rs1515761	10	126110032	C	T	0.0762317	0.0169884	4.96e-06
	Actinobacteria	rs12899991	15	49208992	T	A	0.0719923	0.0154661	4.03e-06
	Actinobacteria	rs10841473	12	20378911	C	G	-0.0583765	0.0123353	2.59e-06
	Actinobacteria	rs72767435	15	94852795	C	T	-0.126352	0.0273626	2.57e-06
	Actinobacteria	rs11745923	5	475408	T	G	0.0563759	0.0115529	1.58e-06
	Actinobacteria	rs134366	22	35567355	A	G	0.111877	0.023501	1.5e-06
	Actinobacteria	rs8047955	16	81776768	G	A	0.0575816	0.0116762	8.34e-07
	Actinobacteria	rs7322849	13	112859829	C	T	0.0944467	0.0192976	6.21e-07
	Actinobacteria	rs6660520	1	207003553	G	A	0.0711483	0.0134495	1.11e-07
class	Alphaproteobacteria	rs62285697	3	176407911	T	C	0.0805256	0.0180912	9.76e-06
	Alphaproteobacteria	rs17061716	3	59982336	C	G	0.0927341	0.0207569	9.33e-06
	Alphaproteobacteria	rs7960664	12	89471235	A	G	0.0969489	0.0215149	8.84e-06
	Alphaproteobacteria	rs55876211	3	84471266	T	C	-0.080811	0.0184159	7.54e-06
	Alphaproteobacteria	rs34569731	2	75630344	G	A	0.0705145	0.0157564	7.38e-06
	Alphaproteobacteria	rs12977163	19	28641647	C	G	0.0690234	0.0153829	7.14e-06
	Alphaproteobacteria	rs10803434	1	14238305	T	A	-0.0692742	0.0148866	3.55e-06
	Alphaproteobacteria	rs9813022	3	13726736	G	A	-0.0751277	0.0153867	1.05e-06
	Alphaproteobacteria	rs140912403	9	95517807	T	C	-0.160677	0.0317708	6.2e-07
	Alphaproteobacteria	rs76784716	2	169033340	G	A	0.133271	0.0267738	5.09e-07
class	Bacilli	rs13068444	3	64398863	G	A	0.0601035	0.0136407	9.53e-06
	Bacilli	rs111552159	4	184681021	G	C	0.128032	0.0286921	9.13e-06
	Bacilli	rs7666190	4	151687420	A	C	-0.104044	0.0247934	8.47e-06
	Bacilli	rs74663707	3	184371224	T	C	0.0979154	0.0224074	8.46e-06
	Bacilli	rs1595463	2	231723657	A	C	0.0476864	0.0108547	7.97e-06
	Bacilli	rs28564647	9	101101172	G	T	-0.0613034	0.0137579	7.81e-06
	Bacilli	rs694949	15	58738075	G	A	-0.081146	0.0180042	7.6e-06
	Bacilli	rs12797734	11	8332350	C	T	0.0572158	0.0126793	7.21e-06
	Bacilli	rs34989881	19	51959855	G	A	0.111056	0.0246039	6.55e-06
	Bacilli	rs11110282	12	100585559	G	A	-0.101189	0.0217379	4.85e-06
	Bacilli	rs4459992	4	7431487	C	T	0.0535854	0.0116362	4.3e-06
	Bacilli	rs11730038	4	98049499	A	G	-0.0630747	0.0128717	1.96e-06
	Bacilli	rs9581006	13	24973509	T	C	0.225309	0.0467697	1.79e-06
	Bacilli	rs74352383	6	67570929	A	T	-0.104496	0.0217083	1.53e-06
	Bacilli	rs1962325	3	4800550	G	C	0.0554219	0.0114789	1.38e-06
	Bacilli	rs77558518	5	174173171	G	A	-0.107255	0.0222879	1.34e-06
	Bacilli	rs76717940	3	94153993	A	T	0.156331	0.0325945	1.07e-06
	Bacilli	rs78938557	7	36349586	C	T	0.108007	0.0232858	1.07e-06
	Bacilli	rs35344081	16	991253	A	G	0.0619529	0.0127066	1.01e-06
	Bacilli	rs57872228	1	200418805	T	C	-0.0714773	0.0146647	9.22e-07
class	Bacteroidia	rs79585701	8	13110185	C	A	0.0646823	0.0149628	9.99e-06
	Bacteroidia	rs62531359	8	70916181	G	T	0.0655728	0.0149891	9.09e-06
	Bacteroidia	rs4146051	2	213189994	G	A	-0.107377	0.0245661	8.76e-06
	Bacteroidia	rs4916508	3	195936789	A	G	-0.0466729	0.0105312	8.47e-06
	Bacteroidia	rs17343978	22	27433885	C	A	-0.0552057	0.0120278	8.36e-06
	Bacteroidia	rs72706335	1	157495438	C	T	-0.22241	0.0493458	7.66e-06
	Bacteroidia	rs11146701	10	39062269	G	A	0.0473596	0.010541	7.08e-06
	Bacteroidia	rs62575403	9	136493820	T	C	0.140055	0.0311128	7.06e-06
	Bacteroidia	rs929878	16	74290641	T	C	-0.0548532	0.012153	4.73e-06
	Bacteroidia	rs13291169	9	116888284	G	C	0.0689676	0.0148765	3.75e-06
	Bacteroidia	rs2032750	2	53831026	C	T	-0.0508393	0.0106807	1.92e-06
	Bacteroidia	rs7546249	1	176792690	A	T	-0.0567113	0.0118386	1.55e-06
	Bacteroidia	rs111845179	14	59317502	C	T	0.102648	0.0213843	9.24e-07
	Bacteroidia	rs7631304	3	89339527	A	G	-0.0645771	0.0132957	8.37e-07
	Bacteroidia	rs55773148	13	70523029	A	G	-0.121514	0.0236759	3.9e-07
class	Betaproteobacteria	rs75242906	15	56786407	T	C	-0.121083	0.028075	9.27e-06
	Betaproteobacteria	rs320161	9	104899117	G	A	0.0572286	0.01262	7.33e-06
	Betaproteobacteria	rs56386628	8	112732674	T	C	-0.0622252	0.0135688	5.87e-06
	Betaproteobacteria	rs2321387	13	58689340	A	G	-0.0494596	0.0109424	5.8e-06
	Betaproteobacteria	rs9964679	18	26569901	G	A	0.052911	0.0114866	4.85e-06
	Betaproteobacteria	rs1511453	4	23588462	G	A	0.0923492	0.0199158	4.76e-06
	Betaproteobacteria	rs11128180	3	70592215	G	A	0.0592944	0.0128769	3.67e-06
	Betaproteobacteria	rs62395635	5	173497796	C	T	0.109741	0.0236	2.94e-06
	Betaproteobacteria	rs2613606	7	111285025	T	C	-0.0513106	0.0109091	2.2e-06
	Betaproteobacteria	rs72747231	9	84206018	G	C	-0.137281	0.0290338	2.06e-06
	Betaproteobacteria	rs1928341	1	153240013	G	A	0.0525581	0.0110408	2.02e-06
	Betaproteobacteria	rs12467854	2	239888758	C	G	0.0641363	0.0131766	1.1e-06
	Betaproteobacteria	rs2367850	3	193456274	C	G	0.064006	0.0130374	9.12e-07
	Betaproteobacteria	rs6087811	20	30596130	G	T	-0.0978177	0.0198522	7.44e-07
	Betaproteobacteria	rs4033856	4	45642485	T	C	0.0832423	0.0167237	5.17e-07
class	Clostridia	rs10209007	2	231676041	C	G	0.0794173	0.0182427	9.89e-06
	Clostridia	rs13421739	2	116724915	G	C	0.0888472	0.0179655	9.54e-06
	Clostridia	rs6797343	3	89268714	T	G	0.0592279	0.0134556	9.36e-06
	Clostridia	rs7269302	20	50803760	T	A	-0.0963981	0.0212007	9.04e-06
	Clostridia	rs13105690	4	7420184	C	T	-0.0529097	0.011818	8.78e-06
	Clostridia	rs1842454	5	105060362	A	G	-0.0547202	0.0127338	8.72e-06
	Clostridia	rs76767978	3	131371980	A	G	0.0698882	0.0156319	8.4e-06
	Clostridia	rs72738886	5	35770550	C	T	0.086617	0.0190393	8.24e-06
	Clostridia	rs76860606	6	12397187	G	C	0.0947036	0.0225117	7.53e-06
	Clostridia	rs6934062	6	163743050	C	G	0.0524406	0.0116115	6.53e-06
	Clostridia	rs2273429	14	52494072	G	A	-0.0724037	0.0153105	4.52e-06
	Clostridia	rs13179700	5	149077788	C	T	0.0511937	0.0109569	3.37e-06
	Clostridia	rs10774377	12	5942519	G	A	0.052659	0.0113858	3.24e-06
	Clostridia	rs6814436	4	161507301	C	T	0.0739995	0.0150815	9.65e-07
	Clostridia	rs992074	21	18567802	T	C	0.255639	0.0508787	8.78e-07
	Clostridia	rs6815608	4	152131744	C	T	0.103803	0.0210883	4.02e-07
	Clostridia	rs112334273	21	40703251	A	G	0.0641008	0.0127404	3.81e-07
class	Coriobacteriia	rs1397793	5	90471451	A	G	-0.0498855	0.0112446	9.77e-06
	Coriobacteriia	rs2442778	3	11654412	A	G	-0.116408	0.0258545	9.03e-06
	Coriobacteriia	rs12974142	19	52895166	A	G	0.0789796	0.0177205	8.51e-06
	Coriobacteriia	rs3025411	9	136512906	G	A	0.0926543	0.0209468	8.27e-06
	Coriobacteriia	rs11073596	15	86433579	G	T	0.0510212	0.0114339	8.14e-06
	Coriobacteriia	rs11656361	17	8121332	C	A	0.0773006	0.017553	8.02e-06
	Coriobacteriia	rs62448869	7	24464799	A	T	-0.0486059	0.0108982	7.87e-06
	Coriobacteriia	rs13307134	7	105084680	T	C	0.0565686	0.0126265	7.8e-06
	Coriobacteriia	rs8010111	14	39660509	A	G	-0.103377	0.0229286	6.9e-06
	Coriobacteriia	rs76779974	5	125460084	G	C	0.0774888	0.0171877	5.63e-06
	Coriobacteriia	rs67561917	20	62072077	G	A	-0.0714367	0.0154113	5.39e-06
	Coriobacteriia	rs1816223	12	11494021	G	A	-0.0586265	0.0129006	4.84e-06
	Coriobacteriia	rs11250875	10	1922731	C	T	0.06075	0.0130939	4.83e-06
	Coriobacteriia	rs80046645	5	459415	G	C	0.25584	0.0561995	4.66e-06
	Coriobacteriia	rs34739816	17	37376685	T	G	0.0965017	0.0207666	3.88e-06
	Coriobacteriia	rs240104	1	176571431	C	T	-0.0603429	0.0126849	1.52e-06
	Coriobacteriia	rs719099	10	65799217	G	A	0.0778402	0.0155815	5.43e-07
class	Deltaproteobacteria	rs3935584	2	233929283	T	C	-0.0523485	0.011566	7.5e-06
	Deltaproteobacteria	rs55744759	8	57867671	G	A	-0.0779693	0.0170738	7.31e-06
	Deltaproteobacteria	rs17084793	18	69312914	A	G	-0.0710762	0.015953	5.69e-06
	Deltaproteobacteria	rs16851319	1	203308383	C	G	-0.0705516	0.0150849	5.68e-06
	Deltaproteobacteria	rs2838334	21	45064961	A	G	0.0561722	0.0124124	5.45e-06
	Deltaproteobacteria	rs9928243	16	71541641	A	C	-0.0538457	0.0117718	5.02e-06
	Deltaproteobacteria	rs62020470	15	96161065	G	A	-0.0585411	0.0129358	4.85e-06
	Deltaproteobacteria	rs112381107	9	15269705	T	C	0.206594	0.0456908	4.63e-06
	Deltaproteobacteria	rs11599763	10	11855599	C	T	-0.0544219	0.0117397	3.94e-06
	Deltaproteobacteria	rs4506934	17	2856662	T	C	-0.0936514	0.02012	3.59e-06
	Deltaproteobacteria	rs2692012	1	203991605	G	A	0.110335	0.0253336	3.14e-06
	Deltaproteobacteria	rs17791387	9	81834426	G	A	-0.0735881	0.0154246	1.6e-06
	Deltaproteobacteria	rs6058181	20	33694801	T	C	0.0825716	0.0165958	3.4e-07
class	Erysipelotrichia	rs1884466	1	64139196	T	C	-0.0475363	0.0106939	9.53e-06
	Erysipelotrichia	rs7826267	8	2954952	G	T	-0.0839071	0.0199131	9.28e-06
	Erysipelotrichia	rs290833	1	97457427	G	T	-0.0497374	0.0111376	8.03e-06
	Erysipelotrichia	rs1074800	5	3002546	G	A	0.0492438	0.010887	6.15e-06
	Erysipelotrichia	rs56970041	14	80357610	G	T	0.0724144	0.0164471	5.4e-06
	Erysipelotrichia	rs4078432	14	48997206	T	C	-0.0608929	0.0133764	4.23e-06
	Erysipelotrichia	rs8003149	14	56156504	T	C	0.0538798	0.0116888	4.08e-06
	Erysipelotrichia	rs17530232	13	40385457	G	A	0.10305	0.0224648	2.79e-06
	Erysipelotrichia	rs10781552	10	133897233	T	C	-0.0552212	0.0116074	2.33e-06
	Erysipelotrichia	rs35161940	17	70327224	C	T	-0.0806041	0.0167641	1.85e-06
	Erysipelotrichia	rs7234058	18	5830507	C	T	-0.0945759	0.0194091	9.12e-07
	Erysipelotrichia	rs2300774	3	195793712	A	G	0.0524152	0.0106784	8.95e-07
	Erysipelotrichia	rs62504403	8	38803551	T	C	0.0681159	0.0127883	1.12e-07
class	Gammaproteobacteria	rs12404135	1	186502694	G	A	-0.0788843	0.0172415	8.89e-06
	Gammaproteobacteria	rs75101789	3	18615903	T	C	0.0729012	0.0163003	8.79e-06
	Gammaproteobacteria	rs2234691	10	48385682	C	T	0.0762905	0.0171962	8.39e-06
	Gammaproteobacteria	rs79795896	18	48185248	G	A	-0.15921	0.0351373	7.92e-06
	Gammaproteobacteria	rs9973122	18	75633634	A	T	0.0740614	0.0162596	6.77e-06
	Gammaproteobacteria	rs9494710	6	137612554	T	C	-0.0549673	0.0120924	4.55e-06
	Gammaproteobacteria	rs6469506	8	115123937	A	T	0.0541424	0.0116333	3.29e-06
	Gammaproteobacteria	rs11181912	12	43572952	A	G	-0.0579153	0.0118796	9.95e-07
	Gammaproteobacteria	rs6706173	2	167986992	C	A	0.074251	0.0146392	1.99e-07
class	Lentisphaeria	rs73113483	3	6223568	A	T	-0.131217	0.0288713	8.66e-06
	Lentisphaeria	rs1002941	15	101242690	A	G	0.105025	0.0233484	8.15e-06
	Lentisphaeria	rs72640280	1	11943792	G	A	0.220207	0.0486196	5.18e-06
	Lentisphaeria	rs2031282	13	20687179	G	A	0.122369	0.0270329	4.38e-06
	Lentisphaeria	rs2731834	5	94720245	G	C	0.109438	0.023693	4.24e-06
	Lentisphaeria	rs17114848	15	25162535	A	G	0.152377	0.0324332	4.06e-06
	Lentisphaeria	rs11770843	7	146795379	T	C	0.109431	0.0234879	1.91e-06
	Lentisphaeria	rs77599476	20	61394262	G	A	0.230292	0.0480168	1.86e-06
	Lentisphaeria	rs2825714	21	21023966	G	A	-0.13741	0.0289246	1.72e-06
	Lentisphaeria	rs62570196	9	111086170	T	C	-0.21635	0.0439866	1.08e-06
class	Melainabacteria	rs10738747	9	26184578	A	G	0.0814624	0.0184409	9.96e-06
	Melainabacteria	rs10148250	14	107061448	A	G	0.0861928	0.0193381	8.67e-06
	Melainabacteria	rs367480	11	2937631	A	G	-0.083758	0.0185796	8.2e-06
	Melainabacteria	rs113884518	9	24648997	C	T	-0.205352	0.0454982	8.06e-06
	Melainabacteria	rs1221147	9	122046549	A	T	0.123968	0.0278958	7.11e-06
	Melainabacteria	rs789069	18	1008278	C	A	-0.103539	0.0234287	6.85e-06
	Melainabacteria	rs28678345	17	53906328	C	T	0.214848	0.0470878	6.69e-06
	Melainabacteria	rs79790072	15	100747683	C	T	0.226722	0.0487841	3.29e-06
	Melainabacteria	rs73074665	7	20010624	T	A	0.166216	0.0355728	2.87e-06
	Melainabacteria	rs4129395	9	115975389	A	G	0.0896187	0.0185106	1.48e-06
	Melainabacteria	rs16851659	1	230523039	C	G	-0.0896103	0.0186432	1.27e-06
	Melainabacteria	rs11150282	16	80493705	C	T	0.0989488	0.0196972	6.03e-07
	Melainabacteria	rs9864379	3	14306949	C	T	-0.159735	0.0292553	5.36e-08
class	Methanobacteria	rs10424197	19	46439321	A	G	-0.111274	0.0247517	9.28e-06
	Methanobacteria	rs73068003	7	10773932	T	G	-0.15814	0.0351803	8.45e-06
	Methanobacteria	rs6508769	19	28827760	C	T	0.153519	0.0344519	8.23e-06
	Methanobacteria	rs4257531	3	2086167	A	G	0.164498	0.0364959	7.44e-06
	Methanobacteria	rs11018665	11	89349287	T	A	0.111465	0.0250516	6.52e-06
	Methanobacteria	rs56131665	5	178160975	A	G	0.178661	0.039298	6.18e-06
	Methanobacteria	rs12825290	12	43701132	G	C	-0.216781	0.0493496	6.08e-06
	Methanobacteria	rs75208022	12	21338861	T	C	-0.227245	0.048763	5.92e-06
	Methanobacteria	rs894996	4	104418307	A	C	0.216999	0.0449076	1.88e-06
	Methanobacteria	rs62241835	3	15013348	T	G	-0.203385	0.0417931	1.63e-06
	Methanobacteria	rs73457410	13	41956181	G	A	0.21534	0.0436695	1.41e-06
	Methanobacteria	rs10202904	2	125440268	G	T	-0.121754	0.0235357	3.01e-07
class	Mollicutes	rs2464826	7	79490250	C	A	0.0944239	0.0211806	8.4e-06
	Mollicutes	rs28537087	15	95309676	A	G	0.0820873	0.0188312	8.07e-06
	Mollicutes	rs4885016	13	73170489	C	T	-0.0819606	0.0181628	7.27e-06
	Mollicutes	rs17214486	14	97159674	A	C	0.06099	0.0135623	6.61e-06
	Mollicutes	rs78169027	11	108439087	G	A	-0.108283	0.0237289	5.88e-06
	Mollicutes	rs6043847	20	16259524	C	T	-0.114937	0.0248606	4.55e-06
	Mollicutes	rs3768491	1	109965986	G	A	-0.0681052	0.0149061	4.23e-06
	Mollicutes	rs12566890	1	61850864	G	T	-0.101147	0.0230978	3.65e-06
	Mollicutes	rs72901605	11	47103877	C	T	-0.0841852	0.0178119	3.26e-06
	Mollicutes	rs74603314	14	46519718	C	T	0.221639	0.0462918	1.56e-06
	Mollicutes	rs11890098	2	157532549	G	A	0.074438	0.0153389	9.57e-07
class	Negativicutes	rs1135612	7	75609677	A	G	0.0529785	0.0119177	9.26e-06
	Negativicutes	rs2834062	21	34377485	G	A	0.0489057	0.0108842	8.44e-06
	Negativicutes	rs4463806	10	115597993	C	T	-0.0543966	0.0129365	7.81e-06
	Negativicutes	rs1649999	10	80086072	G	A	0.0748989	0.0166458	7.58e-06
	Negativicutes	rs9423647	10	5579818	A	G	0.047817	0.0105282	6.06e-06
	Negativicutes	rs61249479	9	124912908	C	A	0.0777075	0.0168628	2.95e-06
	Negativicutes	rs1447205	8	41231597	C	G	-0.0502053	0.0108382	2.93e-06
	Negativicutes	rs71405394	15	101245088	A	G	-0.114178	0.02405	2.17e-06
	Negativicutes	rs4722181	7	22817571	G	T	0.0501306	0.0105798	2e-06
	Negativicutes	rs13086907	3	142135117	A	G	0.0625312	0.0131735	1.95e-06
	Negativicutes	rs73232831	4	17413426	A	G	-0.151829	0.0314932	1.87e-06
	Negativicutes	rs60274479	16	21249925	C	T	-0.0659623	0.0134137	1.16e-06
	Negativicutes	rs1643968	5	165266628	C	T	-0.0565284	0.0112298	4.15e-07
class	Verrucomicrobiae	rs941682	20	31867840	A	G	-0.0631436	0.0143767	9.61e-06
	Verrucomicrobiae	rs61779207	1	41074472	A	G	-0.0758309	0.0167762	6.72e-06
	Verrucomicrobiae	rs11184341	1	105422565	C	G	0.0655342	0.0142231	4.13e-06
	Verrucomicrobiae	rs111862613	12	130309670	C	T	0.090699	0.0196746	3.74e-06
	Verrucomicrobiae	rs117107102	18	49473635	G	A	0.204683	0.0431573	2.92e-06
	Verrucomicrobiae	rs4242783	10	5064327	A	G	0.0689292	0.0147693	2.64e-06
	Verrucomicrobiae	rs2602429	16	81063149	T	C	0.0746844	0.0156194	2.58e-06
	Verrucomicrobiae	rs9349825	6	56341481	G	A	-0.0704036	0.0147128	2.54e-06
	Verrucomicrobiae	rs12908520	15	97570657	A	G	0.0618926	0.0130946	2.17e-06
	Verrucomicrobiae	rs74542928	4	100544188	C	T	0.112164	0.0236422	1.63e-06
	Verrucomicrobiae	rs11729256	4	95027272	C	T	0.0749798	0.0150177	6.73e-07
order	Actinomycetales	rs58484246	15	29850991	C	T	0.075828	0.0168997	6.67e-06
	Actinomycetales	rs4073240	6	169224781	A	G	0.074973	0.0164672	5.68e-06
	Actinomycetales	rs34583783	6	67207371	T	G	0.123688	0.0264254	5.54e-06
	Actinomycetales	rs2889192	9	76394568	T	G	0.0884052	0.0194997	3.97e-06
	Actinomycetales	rs35011108	6	133007480	G	A	0.241546	0.0503803	1.88e-06
order	Bacillales	rs1287018	20	5826474	A	G	0.141125	0.0319309	9.87e-06
	Bacillales	rs11034576	11	38085711	G	A	0.205765	0.0453311	8.86e-06
	Bacillales	rs12522021	5	78856074	A	T	0.174339	0.0400515	7.6e-06
	Bacillales	rs11207728	1	61827534	A	G	-0.14455	0.0316912	5.73e-06
	Bacillales	rs10410917	19	14970441	C	T	0.11471	0.0250025	5.57e-06
	Bacillales	rs11844714	14	49001226	G	A	-0.143245	0.0320272	5.06e-06
	Bacillales	rs62640857	12	69332975	G	A	0.148238	0.0326455	4.49e-06
	Bacillales	rs10233278	7	117496144	C	T	-0.116319	0.0248527	3.51e-06
	Bacillales	rs74420793	4	127766709	G	A	-0.164413	0.0353763	3.07e-06
	Bacillales	rs4617108	7	49423832	G	A	0.248861	0.0525929	1.98e-06
	Bacillales	rs74887130	21	28684912	G	C	-0.192166	0.0358817	1.16e-07
order	Bacteroidales	rs79585701	8	13110185	C	A	0.0646823	0.0149628	9.99e-06
	Bacteroidales	rs62531359	8	70916181	G	T	0.0655728	0.0149891	9.09e-06
	Bacteroidales	rs4146051	2	213189994	G	A	-0.107377	0.0245661	8.76e-06
	Bacteroidales	rs4916508	3	195936789	A	G	-0.0466729	0.0105312	8.47e-06
	Bacteroidales	rs17343978	22	27433885	C	A	-0.0552057	0.0120278	8.36e-06
	Bacteroidales	rs72706335	1	157495438	C	T	-0.22241	0.0493458	7.66e-06
	Bacteroidales	rs11146701	10	39062269	G	A	0.0473596	0.010541	7.08e-06
	Bacteroidales	rs62575403	9	136493820	T	C	0.140055	0.0311128	7.06e-06
	Bacteroidales	rs929878	16	74290641	T	C	-0.0548532	0.012153	4.73e-06
	Bacteroidales	rs13291169	9	116888284	G	C	0.0689676	0.0148765	3.75e-06
	Bacteroidales	rs2032750	2	53831026	C	T	-0.0508393	0.0106807	1.92e-06
	Bacteroidales	rs7546249	1	176792690	A	T	-0.0567113	0.0118386	1.55e-06
	Bacteroidales	rs111845179	14	59317502	C	T	0.102648	0.0213843	9.24e-07
	Bacteroidales	rs7631304	3	89339527	A	G	-0.0645771	0.0132957	8.37e-07
	Bacteroidales	rs55773148	13	70523029	A	G	-0.121514	0.0236759	3.9e-07
order	Bifidobacteriales	rs10831953	11	13098051	A	G	0.0537537	0.0123746	9.95e-06
	Bifidobacteriales	rs10496759	2	137603404	C	G	0.0637133	0.0144305	8.8e-06
	Bifidobacteriales	rs55888705	4	1517826	G	A	0.053673	0.0120586	8.66e-06
	Bifidobacteriales	rs12446429	16	898055	C	T	0.0810099	0.019073	8.53e-06
	Bifidobacteriales	rs6899771	6	97406220	G	A	-0.0914312	0.0202604	7.28e-06
	Bifidobacteriales	rs10857328	4	161211924	A	T	0.0562	0.0126395	7.24e-06
	Bifidobacteriales	rs7174549	15	92463303	T	C	0.0551726	0.0124655	6.87e-06
	Bifidobacteriales	rs677208	18	4304187	C	G	0.0728589	0.0164821	6e-06
	Bifidobacteriales	rs540489	17	72897722	G	T	-0.0632518	0.013817	5.37e-06
	Bifidobacteriales	rs73797465	5	142793467	G	T	-0.0942612	0.0208421	4.85e-06
	Bifidobacteriales	rs857444	6	14617591	T	C	0.0553965	0.0120669	3.82e-06
	Bifidobacteriales	rs10841473	12	20378911	C	G	-0.0613031	0.0128844	2.28e-06
	Bifidobacteriales	rs13020688	2	192878532	A	G	0.0584045	0.0122081	1.57e-06
	Bifidobacteriales	rs4957061	5	521096	C	T	0.0569873	0.0116907	1.15e-06
	Bifidobacteriales	rs76671854	5	169748189	G	C	-0.0892981	0.0183177	1.04e-06
	Bifidobacteriales	rs4567981	2	49906864	A	T	0.0577763	0.0117388	8.88e-07
	Bifidobacteriales	rs7322849	13	112859829	C	T	0.110676	0.0200996	1.74e-08
order	Burkholderiales	rs75242906	15	56786407	T	C	-0.120974	0.0281273	9.75e-06
	Burkholderiales	rs1511453	4	23588462	G	A	0.0910999	0.0199479	8e-06
	Burkholderiales	rs9964679	18	26569901	G	A	0.052509	0.011504	6.06e-06
	Burkholderiales	rs7638039	3	70588939	C	T	0.0580987	0.012673	4.84e-06
	Burkholderiales	rs1928341	1	153240013	G	A	0.0507782	0.0110587	4.52e-06
	Burkholderiales	rs2613606	7	111285025	T	C	-0.0499561	0.0109264	4.13e-06
	Burkholderiales	rs72747231	9	84206018	G	C	-0.133729	0.0290738	3.76e-06
	Burkholderiales	rs2321387	13	58689340	A	G	-0.0508514	0.0109588	3.26e-06
	Burkholderiales	rs62395635	5	173497796	C	T	0.109911	0.0236375	2.9e-06
	Burkholderiales	rs2367850	3	193456274	C	G	0.06333	0.0130595	1.24e-06
	Burkholderiales	rs4033856	4	45642485	T	C	0.0833446	0.0167489	5.67e-07
	Burkholderiales	rs6087811	20	30596130	G	T	-0.101587	0.0198817	2.88e-07
	Burkholderiales	rs62191117	2	239900775	G	A	0.0679995	0.0132471	2.79e-07
order	Clostridiales	rs290772	2	102126220	A	G	0.084254	0.0196297	1e-05
	Clostridiales	rs1842454	5	105060362	A	G	-0.0543676	0.012734	9.92e-06
	Clostridiales	rs6442336	3	12870886	T	C	-0.0547729	0.0124169	9.63e-06
	Clostridiales	rs10209007	2	231676041	C	G	0.0795424	0.0182427	9.6e-06
	Clostridiales	rs13105690	4	7420184	C	T	-0.0527441	0.011818	9.37e-06
	Clostridiales	rs7269302	20	50803760	T	A	-0.0965346	0.0212006	8.84e-06
	Clostridiales	rs76860606	6	12397187	G	C	0.094122	0.0225117	8.58e-06
	Clostridiales	rs72738886	5	35770550	C	T	0.0865333	0.0190392	8.42e-06
	Clostridiales	rs76767978	3	131371980	A	G	0.0699806	0.0156318	8.18e-06
	Clostridiales	rs6934062	6	163743050	C	G	0.0522397	0.0116116	7.09e-06
	Clostridiales	rs2273429	14	52494072	G	A	-0.0726191	0.0153105	4.17e-06
	Clostridiales	rs10774377	12	5942519	G	A	0.0523003	0.0113859	3.81e-06
	Clostridiales	rs13179700	5	149077788	C	T	0.0510953	0.0109569	3.52e-06
	Clostridiales	rs6814436	4	161507301	C	T	0.0741858	0.0150814	9.06e-07
	Clostridiales	rs992074	21	18567802	T	C	0.255441	0.0508788	8.95e-07
	Clostridiales	rs112334273	21	40703251	A	G	0.0639383	0.0127404	4.07e-07
	Clostridiales	rs6815608	4	152131744	C	T	0.104089	0.0210883	3.72e-07
order	Coriobacteriales	rs1397793	5	90471451	A	G	-0.0498855	0.0112446	9.77e-06
	Coriobacteriales	rs2442778	3	11654412	A	G	-0.116408	0.0258545	9.03e-06
	Coriobacteriales	rs12974142	19	52895166	A	G	0.0789796	0.0177205	8.51e-06
	Coriobacteriales	rs3025411	9	136512906	G	A	0.0926543	0.0209468	8.27e-06
	Coriobacteriales	rs11073596	15	86433579	G	T	0.0510212	0.0114339	8.14e-06
	Coriobacteriales	rs11656361	17	8121332	C	A	0.0773006	0.017553	8.02e-06
	Coriobacteriales	rs62448869	7	24464799	A	T	-0.0486059	0.0108982	7.87e-06
	Coriobacteriales	rs13307134	7	105084680	T	C	0.0565686	0.0126265	7.8e-06
	Coriobacteriales	rs8010111	14	39660509	A	G	-0.103377	0.0229286	6.9e-06
	Coriobacteriales	rs76779974	5	125460084	G	C	0.0774888	0.0171877	5.63e-06
	Coriobacteriales	rs67561917	20	62072077	G	A	-0.0714367	0.0154113	5.39e-06
	Coriobacteriales	rs1816223	12	11494021	G	A	-0.0586265	0.0129006	4.84e-06
	Coriobacteriales	rs11250875	10	1922731	C	T	0.06075	0.0130939	4.83e-06
	Coriobacteriales	rs80046645	5	459415	G	C	0.25584	0.0561995	4.66e-06
	Coriobacteriales	rs34739816	17	37376685	T	G	0.0965017	0.0207666	3.88e-06
	Coriobacteriales	rs240104	1	176571431	C	T	-0.0603429	0.0126849	1.52e-06
	Coriobacteriales	rs719099	10	65799217	G	A	0.0778402	0.0155815	5.43e-07
order	Desulfovibrionales	rs72647048	8	57865378	C	T	-0.0772459	0.0170876	9e-06
	Desulfovibrionales	rs186073	3	31133401	C	T	0.0529219	0.0118542	8.74e-06
	Desulfovibrionales	rs62020470	15	96161065	G	A	-0.0573633	0.0129462	7.51e-06
	Desulfovibrionales	rs3935584	2	233929283	T	C	-0.0524466	0.0115749	7.2e-06
	Desulfovibrionales	rs2838334	21	45064961	A	G	0.0569024	0.0124223	4.17e-06
	Desulfovibrionales	rs9928243	16	71541641	A	C	-0.0544713	0.0117811	3.97e-06
	Desulfovibrionales	rs112381107	9	15269705	T	C	0.21009	0.0456974	3.22e-06
	Desulfovibrionales	rs16851319	1	203308383	C	G	-0.0729137	0.0150954	2.7e-06
	Desulfovibrionales	rs11599763	10	11855599	C	T	-0.0554862	0.0117486	2.61e-06
	Desulfovibrionales	rs4506934	17	2856662	T	C	-0.0953383	0.0201367	2.43e-06
	Desulfovibrionales	rs2692012	1	203991605	G	A	0.112244	0.0253553	2.27e-06
	Desulfovibrionales	rs17791387	9	81834426	G	A	-0.0727501	0.0154369	2.25e-06
	Desulfovibrionales	rs6058181	20	33694801	T	C	0.0836765	0.0166098	2.53e-07
order	Enterobacteriales	rs4792380	17	13521040	T	A	0.115598	0.0257683	9.49e-06
	Enterobacteriales	rs11026530	11	22379097	C	T	0.0822408	0.0186379	9.43e-06
	Enterobacteriales	rs79757635	13	110840418	A	C	0.0758597	0.0171286	9.32e-06
	Enterobacteriales	rs61973590	14	27718039	G	C	-0.0605392	0.0133696	8.54e-06
	Enterobacteriales	rs35673018	16	54327745	A	G	0.0899642	0.0202934	7.63e-06
	Enterobacteriales	rs80319214	2	4015933	G	C	0.0990404	0.0215877	6.95e-06
	Enterobacteriales	rs504442	18	55145547	G	T	0.084159	0.0189479	5.17e-06
	Enterobacteriales	rs2374342	2	42133542	A	C	0.0582927	0.0126195	4.52e-06
	Enterobacteriales	rs111229068	11	2563450	T	A	0.110561	0.0241719	3.65e-06
	Enterobacteriales	rs62210023	20	55340092	G	A	0.0606754	0.0130125	3.13e-06
	Enterobacteriales	rs78143293	18	57672335	G	A	-0.0848521	0.0170415	1.2e-06
order	Erysipelotrichales	rs1884466	1	64139196	T	C	-0.0475363	0.0106939	9.53e-06
	Erysipelotrichales	rs7826267	8	2954952	G	T	-0.0839071	0.0199131	9.28e-06
	Erysipelotrichales	rs290833	1	97457427	G	T	-0.0497374	0.0111376	8.03e-06
	Erysipelotrichales	rs1074800	5	3002546	G	A	0.0492438	0.010887	6.15e-06
	Erysipelotrichales	rs56970041	14	80357610	G	T	0.0724144	0.0164471	5.4e-06
	Erysipelotrichales	rs4078432	14	48997206	T	C	-0.0608929	0.0133764	4.23e-06
	Erysipelotrichales	rs8003149	14	56156504	T	C	0.0538798	0.0116888	4.08e-06
	Erysipelotrichales	rs17530232	13	40385457	G	A	0.10305	0.0224648	2.79e-06
	Erysipelotrichales	rs10781552	10	133897233	T	C	-0.0552212	0.0116074	2.33e-06
	Erysipelotrichales	rs35161940	17	70327224	C	T	-0.0806041	0.0167641	1.85e-06
	Erysipelotrichales	rs7234058	18	5830507	C	T	-0.0945759	0.0194091	9.12e-07
	Erysipelotrichales	rs2300774	3	195793712	A	G	0.0524152	0.0106784	8.95e-07
	Erysipelotrichales	rs62504403	8	38803551	T	C	0.0681159	0.0127883	1.12e-07
order	Gastranaerophilales	rs8028558	15	62055753	G	A	0.08346	0.0188504	9.78e-06
	Gastranaerophilales	rs28678345	17	53906328	C	T	0.213083	0.0471377	8.06e-06
	Gastranaerophilales	rs113884518	9	24648997	C	T	-0.20591	0.0455376	7.74e-06
	Gastranaerophilales	rs367480	11	2937631	A	G	-0.0841649	0.0185948	7.52e-06
	Gastranaerophilales	rs789069	18	1008278	C	A	-0.10413	0.0234459	6.5e-06
	Gastranaerophilales	rs1221147	9	122046549	A	T	0.126305	0.0279161	4.86e-06
	Gastranaerophilales	rs73074665	7	20010624	T	A	0.164631	0.0356037	3.62e-06
	Gastranaerophilales	rs79790072	15	100747683	C	T	0.226103	0.0488017	3.54e-06
	Gastranaerophilales	rs16851659	1	230523039	C	G	-0.0895168	0.0186555	1.27e-06
	Gastranaerophilales	rs4129395	9	115975389	A	G	0.0904264	0.0185253	1.22e-06
	Gastranaerophilales	rs11150282	16	80493705	C	T	0.098235	0.0197127	7.36e-07
	Gastranaerophilales	rs9864379	3	14306949	C	T	-0.160521	0.0292752	4.66e-08
order	Lactobacillales	rs74663707	3	184371224	T	C	0.0982594	0.0224613	8.4e-06
	Lactobacillales	rs2370083	14	97526750	T	G	-0.08054	0.0180992	8.33e-06
	Lactobacillales	rs111552159	4	184681021	G	C	0.128854	0.0287397	8.31e-06
	Lactobacillales	rs12797734	11	8332350	C	T	0.0571279	0.0127113	7.77e-06
	Lactobacillales	rs1595463	2	231723657	A	C	0.0479749	0.0108801	7.44e-06
	Lactobacillales	rs11730038	4	98049499	A	G	-0.0605384	0.0129052	5.1e-06
	Lactobacillales	rs11627423	14	33200623	A	C	0.0499263	0.0109744	5.09e-06
	Lactobacillales	rs34989881	19	51959855	G	A	0.113479	0.0246452	4.09e-06
	Lactobacillales	rs11110282	12	100585559	G	A	-0.10239	0.0217849	3.96e-06
	Lactobacillales	rs57872228	1	200418805	T	C	-0.0688415	0.0146994	2.58e-06
	Lactobacillales	rs78938557	7	36349586	C	T	0.10553	0.0233581	2.31e-06
	Lactobacillales	rs1962325	3	4800550	G	C	0.0546878	0.0115069	1.96e-06
	Lactobacillales	rs74352383	6	67570929	A	T	-0.103396	0.021758	1.88e-06
	Lactobacillales	rs9581006	13	24973509	T	C	0.22583	0.0469228	1.77e-06
	Lactobacillales	rs77558518	5	174173171	G	A	-0.106466	0.0223484	1.67e-06
	Lactobacillales	rs76717940	3	94153993	A	T	0.160943	0.0327	6.55e-07
	Lactobacillales	rs35344081	16	991253	A	G	0.0642442	0.0127358	4.16e-07
order	Methanobacteriales	rs10424197	19	46439321	A	G	-0.111274	0.0247517	9.28e-06
	Methanobacteriales	rs73068003	7	10773932	T	G	-0.15814	0.0351803	8.45e-06
	Methanobacteriales	rs6508769	19	28827760	C	T	0.153519	0.0344519	8.23e-06
	Methanobacteriales	rs4257531	3	2086167	A	G	0.164498	0.0364959	7.44e-06
	Methanobacteriales	rs11018665	11	89349287	T	A	0.111465	0.0250516	6.52e-06
	Methanobacteriales	rs56131665	5	178160975	A	G	0.178661	0.039298	6.18e-06
	Methanobacteriales	rs12825290	12	43701132	G	C	-0.216781	0.0493496	6.08e-06
	Methanobacteriales	rs75208022	12	21338861	T	C	-0.227245	0.048763	5.92e-06
	Methanobacteriales	rs894996	4	104418307	A	C	0.216999	0.0449076	1.88e-06
	Methanobacteriales	rs62241835	3	15013348	T	G	-0.203385	0.0417931	1.63e-06
	Methanobacteriales	rs73457410	13	41956181	G	A	0.21534	0.0436695	1.41e-06
	Methanobacteriales	rs10202904	2	125440268	G	T	-0.121754	0.0235357	3.01e-07
order	MollicutesRF9	rs3932485	3	184193482	T	C	0.0626209	0.0141623	9.93e-06
	MollicutesRF9	rs7801843	7	4105705	G	A	-0.0869495	0.0194509	9.47e-06
	MollicutesRF9	rs10071529	5	176287195	C	G	0.125105	0.0278674	8.64e-06
	MollicutesRF9	rs12566890	1	61850864	G	T	-0.103134	0.0241775	8.11e-06
	MollicutesRF9	rs949341	11	112386785	A	G	0.0656602	0.0147216	7.73e-06
	MollicutesRF9	rs13100746	3	165846506	T	C	0.0638979	0.0142685	7.29e-06
	MollicutesRF9	rs7853673	9	116711241	A	G	-0.0624389	0.0139833	6.73e-06
	MollicutesRF9	rs11779863	8	15406830	A	G	-0.0772768	0.0172171	6.69e-06
	MollicutesRF9	rs515984	10	3521459	C	T	-0.0875451	0.0190685	6.61e-06
	MollicutesRF9	rs62188991	2	177374176	C	G	-0.110864	0.0241355	5.27e-06
	MollicutesRF9	rs76373661	3	3771148	A	G	0.0908218	0.0202986	5.16e-06
	MollicutesRF9	rs739151	22	42741466	G	C	0.0652659	0.0139773	3.09e-06
	MollicutesRF9	rs74603314	14	46519718	C	T	0.230767	0.0489701	2.28e-06
	MollicutesRF9	rs7706512	5	17443654	A	G	0.0657351	0.0138979	2.27e-06
	MollicutesRF9	rs17235252	7	82536037	C	T	-0.122002	0.0255463	2.16e-06
order	NB1n	rs80270230	2	89331940	C	G	0.176113	0.0393214	8.41e-06
	NB1n	rs166849	2	200778866	A	G	0.0911053	0.0202239	7.74e-06
	NB1n	rs8126061	20	3405239	C	T	-0.159135	0.0351904	7.36e-06
	NB1n	rs60775321	15	97318671	C	T	-0.0962425	0.0213842	7.1e-06
	NB1n	rs2930903	19	887824	G	C	0.0908335	0.0209434	6.84e-06
	NB1n	rs9542068	13	70306831	C	T	0.0990709	0.0218149	6.52e-06
	NB1n	rs55921101	10	127094261	T	A	-0.109245	0.0236201	4.32e-06
	NB1n	rs4383094	15	81694972	C	T	0.149188	0.0320662	4.28e-06
	NB1n	rs13385922	2	234081324	C	T	0.0929494	0.0201348	3.97e-06
	NB1n	rs72671304	14	39425971	C	T	0.172322	0.0370028	3.8e-06
	NB1n	rs7911787	10	98619568	T	G	-0.223071	0.0470232	3.39e-06
	NB1n	rs11606187	11	91589600	G	A	-0.154539	0.0326288	3.31e-06
	NB1n	rs267959	5	10737802	G	A	0.0988612	0.0209676	2.62e-06
	NB1n	rs13219468	6	68934648	C	G	0.115344	0.0236958	1.41e-06
	NB1n	rs11251024	10	2095726	A	G	0.104201	0.0206737	6.63e-07
	NB1n	rs2172426	8	18229020	T	C	-0.10212	0.0198947	3.17e-07
	NB1n	rs60583455	7	1321675	C	T	0.108934	0.021177	2.6e-07
order	Pasteurellales	rs731534	20	5412480	G	C	-0.0986502	0.0216316	9.46e-06
	Pasteurellales	rs12050685	15	73477482	G	A	-0.0670948	0.015239	9.19e-06
	Pasteurellales	rs9895850	17	64535013	C	T	-0.176406	0.041017	9.08e-06
	Pasteurellales	rs73139353	3	97972214	C	A	-0.222573	0.0484634	8.71e-06
	Pasteurellales	rs9938097	16	84977389	C	T	-0.0710386	0.0158024	8.23e-06
	Pasteurellales	rs6972479	7	116918060	G	A	-0.0781862	0.0175366	7.75e-06
	Pasteurellales	rs16970009	17	32862601	G	A	0.187381	0.0429572	7.32e-06
	Pasteurellales	rs62568866	9	6818307	A	T	-0.118018	0.0259206	7.23e-06
	Pasteurellales	rs111582866	16	48742489	A	G	-0.113957	0.0256403	7.07e-06
	Pasteurellales	rs4822728	22	26891808	C	T	0.0685479	0.0149032	4.72e-06
	Pasteurellales	rs10965428	9	22718481	A	C	-0.119902	0.0258219	4.29e-06
	Pasteurellales	rs35510	12	115491973	G	A	0.122729	0.0264958	4.02e-06
	Pasteurellales	rs6092684	20	57274077	T	A	0.0684647	0.014674	3.44e-06
	Pasteurellales	rs72756943	5	26531908	A	G	0.13988	0.0303029	3.35e-06
	Pasteurellales	rs78909003	9	105650242	C	T	-0.241159	0.0498372	2.05e-06
	Pasteurellales	rs76022354	10	94306385	T	C	0.24289	0.0500406	1.83e-06
	Pasteurellales	rs10840326	11	9951672	G	C	-0.0717634	0.0149229	1.44e-06
	Pasteurellales	rs12191680	6	129224488	G	C	0.102214	0.0197189	3.05e-07
	Pasteurellales	rs9382510	6	55448491	T	C	-0.0881865	0.0169965	2.48e-07
order	Rhodospirillales	rs13336560	16	88554243	T	C	-0.0695313	0.0157065	9.75e-06
	Rhodospirillales	rs3730086	5	67577051	G	A	0.0800354	0.0178737	7.98e-06
	Rhodospirillales	rs55876211	3	84471266	T	C	-0.0865002	0.0195197	7.87e-06
	Rhodospirillales	rs4822789	22	27173098	C	G	0.0727755	0.0159522	7.33e-06
	Rhodospirillales	rs61933850	12	73139398	A	G	0.164663	0.0360285	7e-06
	Rhodospirillales	rs77304857	4	134248015	A	C	-0.0997433	0.0222166	6.02e-06
	Rhodospirillales	rs11591293	10	113419797	T	G	0.0722755	0.0158186	4.69e-06
	Rhodospirillales	rs1035406	5	119372737	A	G	-0.114725	0.0247994	4.07e-06
	Rhodospirillales	rs4278423	10	2670553	C	T	0.105215	0.0233778	3.98e-06
	Rhodospirillales	rs1549633	5	27945645	C	A	0.0996735	0.0216667	3.88e-06
	Rhodospirillales	rs11630875	15	61775734	C	T	0.0945198	0.0202139	3.7e-06
	Rhodospirillales	rs7001029	8	131958403	T	C	0.120726	0.0260989	2.83e-06
	Rhodospirillales	rs3754624	2	225633812	T	C	0.094128	0.0198389	2.68e-06
	Rhodospirillales	rs76784716	2	169033340	G	A	0.136039	0.0284399	1.31e-06
	Rhodospirillales	rs9813022	3	13726736	G	A	-0.0830795	0.0162642	3.07e-07
order	Selenomonadales	rs1135612	7	75609677	A	G	0.0529785	0.0119177	9.26e-06
	Selenomonadales	rs2834062	21	34377485	G	A	0.0489057	0.0108842	8.44e-06
	Selenomonadales	rs4463806	10	115597993	C	T	-0.0543966	0.0129365	7.81e-06
	Selenomonadales	rs1649999	10	80086072	G	A	0.0748989	0.0166458	7.58e-06
	Selenomonadales	rs9423647	10	5579818	A	G	0.047817	0.0105282	6.06e-06
	Selenomonadales	rs61249479	9	124912908	C	A	0.0777075	0.0168628	2.95e-06
	Selenomonadales	rs1447205	8	41231597	C	G	-0.0502053	0.0108382	2.93e-06
	Selenomonadales	rs71405394	15	101245088	A	G	-0.114178	0.02405	2.17e-06
	Selenomonadales	rs4722181	7	22817571	G	T	0.0501306	0.0105798	2e-06
	Selenomonadales	rs13086907	3	142135117	A	G	0.0625312	0.0131735	1.95e-06
	Selenomonadales	rs73232831	4	17413426	A	G	-0.151829	0.0314932	1.87e-06
	Selenomonadales	rs60274479	16	21249925	C	T	-0.0659623	0.0134137	1.16e-06
	Selenomonadales	rs1643968	5	165266628	C	T	-0.0565284	0.0112298	4.15e-07
order	Verrucomicrobiales	rs941682	20	31867840	A	G	-0.0631436	0.0143767	9.61e-06
	Verrucomicrobiales	rs61779207	1	41074472	A	G	-0.0758309	0.0167762	6.72e-06
	Verrucomicrobiales	rs11184341	1	105422565	C	G	0.0655342	0.0142231	4.13e-06
	Verrucomicrobiales	rs111862613	12	130309670	C	T	0.090699	0.0196746	3.74e-06
	Verrucomicrobiales	rs117107102	18	49473635	G	A	0.204683	0.0431573	2.92e-06
	Verrucomicrobiales	rs4242783	10	5064327	A	G	0.0689292	0.0147693	2.64e-06
	Verrucomicrobiales	rs2602429	16	81063149	T	C	0.0746844	0.0156194	2.58e-06
	Verrucomicrobiales	rs9349825	6	56341481	G	A	-0.0704036	0.0147128	2.54e-06
	Verrucomicrobiales	rs12908520	15	97570657	A	G	0.0618926	0.0130946	2.17e-06
	Verrucomicrobiales	rs74542928	4	100544188	C	T	0.112164	0.0236422	1.63e-06
	Verrucomicrobiales	rs11729256	4	95027272	C	T	0.0749798	0.0150177	6.73e-07
order	Victivallales	rs73113483	3	6223568	A	T	-0.131217	0.0288713	8.66e-06
	Victivallales	rs1002941	15	101242690	A	G	0.105025	0.0233484	8.15e-06
	Victivallales	rs72640280	1	11943792	G	A	0.220207	0.0486196	5.18e-06
	Victivallales	rs2031282	13	20687179	G	A	0.122369	0.0270329	4.38e-06
	Victivallales	rs2731834	5	94720245	G	C	0.109438	0.023693	4.24e-06
	Victivallales	rs17114848	15	25162535	A	G	0.152377	0.0324332	4.06e-06
	Victivallales	rs11770843	7	146795379	T	C	0.109431	0.0234879	1.91e-06
	Victivallales	rs77599476	20	61394262	G	A	0.230292	0.0480168	1.86e-06
	Victivallales	rs2825714	21	21023966	G	A	-0.13741	0.0289246	1.72e-06
	Victivallales	rs62570196	9	111086170	T	C	-0.21635	0.0439866	1.08e-06
family	Acidaminococcaceae	rs78702810	3	18462531	C	T	-0.143755	0.0323244	9.16e-06
	Acidaminococcaceae	rs74540770	3	186553389	A	G	-0.108969	0.0243533	7.09e-06
	Acidaminococcaceae	rs6427992	1	203102563	C	G	-0.0595857	0.01296	4.24e-06
	Acidaminococcaceae	rs262812	6	158647999	C	T	-0.065675	0.0142257	3.25e-06
	Acidaminococcaceae	rs6589457	11	114701288	G	A	0.165911	0.0349516	2.32e-06
	Acidaminococcaceae	rs2933324	9	107117653	G	A	-0.0662557	0.0140257	2.24e-06
	Acidaminococcaceae	rs6923842	6	5723181	C	T	-0.0796106	0.0169192	2.21e-06
family	Actinomycetaceae	rs58484246	15	29850991	C	T	0.0761407	0.0169007	6.12e-06
	Actinomycetaceae	rs4073240	6	169224781	A	G	0.0747546	0.0164684	6.05e-06
	Actinomycetaceae	rs34583783	6	67207371	T	G	0.123756	0.026427	5.48e-06
	Actinomycetaceae	rs2889192	9	76394568	T	G	0.0887537	0.0195009	3.64e-06
	Actinomycetaceae	rs35011108	6	133007480	G	A	0.241826	0.0503796	1.83e-06
family	Alcaligenaceae	rs147968	16	85945839	T	C	0.0489475	0.0110321	9.13e-06
	Alcaligenaceae	rs74776516	11	20763367	G	T	-0.0944052	0.0213287	6.85e-06
	Alcaligenaceae	rs28480294	15	71522509	C	T	-0.0516967	0.0115503	6.61e-06
	Alcaligenaceae	rs2184675	14	66593668	T	A	-0.0563972	0.0124753	6.08e-06
	Alcaligenaceae	rs1153990	5	104233461	G	A	-0.058727	0.0128306	5.97e-06
	Alcaligenaceae	rs112135816	9	82485327	G	T	-0.0775052	0.0171554	5.28e-06
	Alcaligenaceae	rs9964679	18	26569901	G	A	0.0537051	0.0116008	4.47e-06
	Alcaligenaceae	rs6969323	7	104214487	C	A	-0.0593564	0.0129137	3.89e-06
	Alcaligenaceae	rs112159068	6	138305038	T	A	0.131484	0.0281089	3.56e-06
	Alcaligenaceae	rs62395635	5	173497796	C	T	0.110583	0.0238514	3.35e-06
	Alcaligenaceae	rs7302582	12	1396151	C	G	-0.106817	0.023298	3.34e-06
	Alcaligenaceae	rs7638039	3	70588939	C	T	0.0603335	0.0127779	2.7e-06
	Alcaligenaceae	rs2367850	3	193456274	C	G	0.0629104	0.0131712	1.85e-06
	Alcaligenaceae	rs17000015	4	75867283	T	A	-0.0609257	0.0125363	1.13e-06
	Alcaligenaceae	rs67737557	20	29836081	G	C	0.0738409	0.0151678	1.04e-06
	Alcaligenaceae	rs4033856	4	45642485	T	C	0.081834	0.0168931	1.03e-06
	Alcaligenaceae	rs62191117	2	239900775	G	A	0.0684302	0.0133636	2.76e-07
	Alcaligenaceae	rs9537886	13	58545246	C	A	-0.0570888	0.0110683	2.35e-07
family	Bacteroidaceae	rs2366421	3	62019400	A	T	-0.0528153	0.0117124	7.65e-06
	Bacteroidaceae	rs13207588	6	41519430	G	A	-0.059205	0.0131195	7.49e-06
	Bacteroidaceae	rs1340391	1	102960989	C	T	-0.0592004	0.0132244	6.73e-06
	Bacteroidaceae	rs2023437	14	22045949	C	T	-0.0782324	0.0167634	5.02e-06
	Bacteroidaceae	rs495004	9	112855426	G	C	-0.0607475	0.0129865	3.42e-06
	Bacteroidaceae	rs17619981	19	24342250	G	T	0.0880978	0.0187002	2.69e-06
	Bacteroidaceae	rs9507307	13	24910476	T	C	0.0604456	0.0129128	2.13e-06
	Bacteroidaceae	rs11585893	1	10644351	G	A	-0.0740746	0.0147633	1.8e-06
	Bacteroidaceae	rs28757219	6	29143451	A	T	0.0818398	0.0170319	1.29e-06
	Bacteroidaceae	rs66474973	20	58605432	T	G	0.0812515	0.0164479	6.81e-07
	Bacteroidaceae	rs6795673	3	10593224	T	C	0.0538565	0.0105251	3.38e-07
family	Bacteroidales S24 7group	rs10872669	6	151515172	G	A	-0.123071	0.0275665	9.49e-06
	Bacteroidales S24 7group	rs11135366	5	164763068	G	C	0.0842142	0.0183739	8.78e-06
	Bacteroidales S24 7group	rs7217209	17	21205200	T	C	0.0843019	0.0187308	8.43e-06
	Bacteroidales S24 7group	rs61508842	3	158653545	C	T	0.122574	0.0272389	7.83e-06
	Bacteroidales S24 7group	rs78609301	6	63236747	G	A	-0.0867065	0.0195709	7.09e-06
	Bacteroidales S24 7group	rs6831034	4	149300138	A	T	-0.0956546	0.0205228	6.1e-06
	Bacteroidales S24 7group	rs12748533	1	242767252	T	G	-0.0821108	0.0172701	2.59e-06
	Bacteroidales S24 7group	rs689695	15	47352866	A	C	0.0814578	0.0167057	1.28e-06
	Bacteroidales S24 7group	rs17043785	2	53139362	C	T	-0.176187	0.0347133	5.12e-07
	Bacteroidales S24 7group	rs738193	22	25943322	C	T	0.0847328	0.0165856	3.82e-07
	Bacteroidales S24 7group	rs941000	7	90714667	T	C	0.0850266	0.0163382	3.16e-07
family	Bifidobacteriaceae	rs10831953	11	13098051	A	G	0.0537537	0.0123746	9.95e-06
	Bifidobacteriaceae	rs10496759	2	137603404	C	G	0.0637133	0.0144305	8.8e-06
	Bifidobacteriaceae	rs55888705	4	1517826	G	A	0.053673	0.0120586	8.66e-06
	Bifidobacteriaceae	rs12446429	16	898055	C	T	0.0810099	0.019073	8.53e-06
	Bifidobacteriaceae	rs6899771	6	97406220	G	A	-0.0914312	0.0202604	7.28e-06
	Bifidobacteriaceae	rs10857328	4	161211924	A	T	0.0562	0.0126395	7.24e-06
	Bifidobacteriaceae	rs7174549	15	92463303	T	C	0.0551726	0.0124655	6.87e-06
	Bifidobacteriaceae	rs677208	18	4304187	C	G	0.0728589	0.0164821	6e-06
	Bifidobacteriaceae	rs540489	17	72897722	G	T	-0.0632518	0.013817	5.37e-06
	Bifidobacteriaceae	rs73797465	5	142793467	G	T	-0.0942612	0.0208421	4.85e-06
	Bifidobacteriaceae	rs857444	6	14617591	T	C	0.0553965	0.0120669	3.82e-06
	Bifidobacteriaceae	rs10841473	12	20378911	C	G	-0.0613031	0.0128844	2.28e-06
	Bifidobacteriaceae	rs13020688	2	192878532	A	G	0.0584045	0.0122081	1.57e-06
	Bifidobacteriaceae	rs4957061	5	521096	C	T	0.0569873	0.0116907	1.15e-06
	Bifidobacteriaceae	rs76671854	5	169748189	G	C	-0.0892981	0.0183177	1.04e-06
	Bifidobacteriaceae	rs4567981	2	49906864	A	T	0.0577763	0.0117388	8.88e-07
	Bifidobacteriaceae	rs7322849	13	112859829	C	T	0.110676	0.0200996	1.74e-08
family	Christensenellaceae	rs7211194	17	13541941	T	C	0.0492094	0.0110916	9.94e-06
	Christensenellaceae	rs4805124	19	35884202	G	C	0.0486508	0.0109067	8.36e-06
	Christensenellaceae	rs870002	8	62220151	T	C	0.0488951	0.0109817	6.54e-06
	Christensenellaceae	rs117186816	11	123936128	A	G	-0.206476	0.0436362	6.52e-06
	Christensenellaceae	rs72706624	9	15518852	T	G	0.0882626	0.0197575	6.38e-06
	Christensenellaceae	rs12380890	9	38002256	G	A	-0.0503972	0.0111047	5.78e-06
	Christensenellaceae	rs12657403	5	3174785	G	A	0.078108	0.0171887	5.59e-06
	Christensenellaceae	rs892686	9	83043376	G	A	0.0506107	0.0109651	4.12e-06
	Christensenellaceae	rs9608766	22	29828040	C	T	-0.0682134	0.01496	3.33e-06
	Christensenellaceae	rs62573205	9	137786999	A	G	-0.0654804	0.0133503	1.49e-06
family	Clostridiaceae1	rs62397761	6	48093014	G	A	0.0615805	0.0136198	9.08e-06
	Clostridiaceae1	rs56188186	16	87710690	G	A	0.0967774	0.0217471	8.24e-06
	Clostridiaceae1	rs10875374	1	101804809	T	C	-0.0536759	0.0119436	8.1e-06
	Clostridiaceae1	rs881532	22	47806774	G	A	-0.0533035	0.0119011	7.9e-06
	Clostridiaceae1	rs4723021	7	30934659	C	T	-0.106376	0.0241944	7.42e-06
	Clostridiaceae1	rs550843	6	165722832	C	T	-0.0734787	0.0168383	7.09e-06
	Clostridiaceae1	rs12490337	3	111482845	G	C	-0.0616944	0.013693	6.91e-06
	Clostridiaceae1	rs12186080	3	132596627	A	G	0.0748236	0.016246	5.34e-06
	Clostridiaceae1	rs2817172	1	3041519	T	C	0.0563367	0.012392	5.27e-06
	Clostridiaceae1	rs12341505	9	136710881	A	G	0.0814503	0.0179338	4.54e-06
	Clostridiaceae1	rs2795528	10	43270264	A	G	-0.180969	0.0390911	3.81e-06
family	Clostridiales vadin BB60 group	rs6755871	2	202450739	G	C	-0.0613825	0.0138976	9.33e-06
	Clostridiales vadin BB60 group	rs17121075	14	85856796	A	G	0.0769254	0.0172234	7.91e-06
	Clostridiales vadin BB60 group	rs34088226	5	4308946	G	A	-0.117807	0.026924	7.66e-06
	Clostridiales vadin BB60 group	rs989682	3	15564453	G	A	0.070194	0.0155364	6.85e-06
	Clostridiales vadin BB60 group	rs10517600	4	155632958	G	T	0.0626993	0.0139364	6.83e-06
	Clostridiales vadin BB60 group	rs10904722	10	6714424	T	C	-0.0672314	0.0147123	5.05e-06
	Clostridiales vadin BB60 group	rs66714985	8	3305122	C	A	0.116908	0.0252447	4.85e-06
	Clostridiales vadin BB60 group	rs13409132	2	205616346	G	A	-0.165419	0.0352154	4.37e-06
	Clostridiales vadin BB60 group	rs7725895	5	142244898	G	A	-0.116224	0.0240367	3.94e-06
	Clostridiales vadin BB60 group	rs7226487	18	74373125	G	A	-0.0643682	0.0138701	3.58e-06
	Clostridiales vadin BB60 group	rs118104867	8	123977538	T	C	0.214464	0.0455098	3.44e-06
	Clostridiales vadin BB60 group	rs2191834	2	229942951	T	G	0.0746375	0.0159136	2.5e-06
	Clostridiales vadin BB60 group	rs7538034	1	71391694	G	T	-0.078598	0.0165982	2.37e-06
	Clostridiales vadin BB60 group	rs6588624	1	56849539	A	G	-0.0662317	0.0138147	1.79e-06
	Clostridiales vadin BB60 group	rs9979874	21	38612024	C	G	-0.0738925	0.0150911	1.05e-06
	Clostridiales vadin BB60 group	rs28691777	17	58149405	T	C	0.137134	0.0266996	6.96e-07
	Clostridiales vadin BB60 group	rs55682560	15	87392290	T	C	-0.131519	0.0261319	4.97e-07
family	Coriobacteriaceae	rs1397793	5	90471451	A	G	-0.0498855	0.0112446	9.77e-06
	Coriobacteriaceae	rs2442778	3	11654412	A	G	-0.116408	0.0258545	9.03e-06
	Coriobacteriaceae	rs12974142	19	52895166	A	G	0.0789796	0.0177205	8.51e-06
	Coriobacteriaceae	rs3025411	9	136512906	G	A	0.0926543	0.0209468	8.27e-06
	Coriobacteriaceae	rs11073596	15	86433579	G	T	0.0510212	0.0114339	8.14e-06
	Coriobacteriaceae	rs11656361	17	8121332	C	A	0.0773006	0.017553	8.02e-06
	Coriobacteriaceae	rs62448869	7	24464799	A	T	-0.0486059	0.0108982	7.87e-06
	Coriobacteriaceae	rs13307134	7	105084680	T	C	0.0565686	0.0126265	7.8e-06
	Coriobacteriaceae	rs8010111	14	39660509	A	G	-0.103377	0.0229286	6.9e-06
	Coriobacteriaceae	rs76779974	5	125460084	G	C	0.0774888	0.0171877	5.63e-06
	Coriobacteriaceae	rs67561917	20	62072077	G	A	-0.0714367	0.0154113	5.39e-06
	Coriobacteriaceae	rs1816223	12	11494021	G	A	-0.0586265	0.0129006	4.84e-06
	Coriobacteriaceae	rs11250875	10	1922731	C	T	0.06075	0.0130939	4.83e-06
	Coriobacteriaceae	rs80046645	5	459415	G	C	0.25584	0.0561995	4.66e-06
	Coriobacteriaceae	rs34739816	17	37376685	T	G	0.0965017	0.0207666	3.88e-06
	Coriobacteriaceae	rs240104	1	176571431	C	T	-0.0603429	0.0126849	1.52e-06
	Coriobacteriaceae	rs719099	10	65799217	G	A	0.0778402	0.0155815	5.43e-07
family	Defluviitaleaceae	rs540220	9	93331308	C	T	-0.123954	0.0289814	9.48e-06
	Defluviitaleaceae	rs1908593	18	59026148	C	T	0.070223	0.0156601	7.86e-06
	Defluviitaleaceae	rs4344384	10	66407366	T	G	0.0708803	0.0156121	5.86e-06
	Defluviitaleaceae	rs28696126	7	79734541	T	A	-0.107106	0.0238173	5.56e-06
	Defluviitaleaceae	rs9608282	22	24804081	G	T	0.139014	0.0299429	4.61e-06
	Defluviitaleaceae	rs17051335	4	122202910	T	C	-0.134314	0.0292201	4.58e-06
	Defluviitaleaceae	rs9725395	1	85205632	G	A	-0.138357	0.0295185	3.41e-06
	Defluviitaleaceae	rs112893842	9	8786663	C	T	0.110761	0.0232545	2.75e-06
	Defluviitaleaceae	rs1582238	1	118723685	C	T	0.0801923	0.0167061	1.69e-06
	Defluviitaleaceae	rs55658617	21	41811003	C	T	0.177314	0.0361844	1.41e-06
	Defluviitaleaceae	rs4677103	3	72207794	G	A	0.0977203	0.0197033	9.42e-07
	Defluviitaleaceae	rs72731813	4	147414743	T	C	-0.149751	0.0293415	2.76e-07
family	Desulfovibrionaceae	rs72647048	8	57865378	C	T	-0.0770089	0.017089	9.61e-06
	Desulfovibrionaceae	rs7164160	15	96159374	T	A	-0.0574455	0.0129468	7.34e-06
	Desulfovibrionaceae	rs3935584	2	233929283	T	C	-0.0525838	0.0115757	6.78e-06
	Desulfovibrionaceae	rs9928243	16	71541641	A	C	-0.0541732	0.0117819	4.48e-06
	Desulfovibrionaceae	rs2838334	21	45064961	A	G	0.0571419	0.012423	3.82e-06
	Desulfovibrionaceae	rs4506934	17	2856662	T	C	-0.0943381	0.020138	3.16e-06
	Desulfovibrionaceae	rs112381107	9	15269705	T	C	0.211435	0.0456962	2.82e-06
	Desulfovibrionaceae	rs11599763	10	11855599	C	T	-0.0555931	0.0117493	2.5e-06
	Desulfovibrionaceae	rs16851319	1	203308383	C	G	-0.0732697	0.0150964	2.4e-06
	Desulfovibrionaceae	rs17791387	9	81834426	G	A	-0.0729251	0.0154381	2.1e-06
	Desulfovibrionaceae	rs2692012	1	203991605	G	A	0.114231	0.0253568	1.56e-06
	Desulfovibrionaceae	rs6058181	20	33694801	T	C	0.0834742	0.0166111	2.7e-07
family	Enterobacteriaceae	rs4792380	17	13521040	T	A	0.115598	0.0257683	9.49e-06
	Enterobacteriaceae	rs11026530	11	22379097	C	T	0.0822408	0.0186379	9.43e-06
	Enterobacteriaceae	rs79757635	13	110840418	A	C	0.0758597	0.0171286	9.32e-06
	Enterobacteriaceae	rs61973590	14	27718039	G	C	-0.0605392	0.0133696	8.54e-06
	Enterobacteriaceae	rs35673018	16	54327745	A	G	0.0899642	0.0202934	7.63e-06
	Enterobacteriaceae	rs80319214	2	4015933	G	C	0.0990404	0.0215877	6.95e-06
	Enterobacteriaceae	rs504442	18	55145547	G	T	0.084159	0.0189479	5.17e-06
	Enterobacteriaceae	rs2374342	2	42133542	A	C	0.0582927	0.0126195	4.52e-06
	Enterobacteriaceae	rs111229068	11	2563450	T	A	0.110561	0.0241719	3.65e-06
	Enterobacteriaceae	rs62210023	20	55340092	G	A	0.0606754	0.0130125	3.13e-06
	Enterobacteriaceae	rs78143293	18	57672335	G	A	-0.0848521	0.0170415	1.2e-06
family	Erysipelotrichaceae	rs1884466	1	64139196	T	C	-0.0475363	0.0106939	9.53e-06
	Erysipelotrichaceae	rs7826267	8	2954952	G	T	-0.0839071	0.0199131	9.28e-06
	Erysipelotrichaceae	rs290833	1	97457427	G	T	-0.0497374	0.0111376	8.03e-06
	Erysipelotrichaceae	rs1074800	5	3002546	G	A	0.0492438	0.010887	6.15e-06
	Erysipelotrichaceae	rs56970041	14	80357610	G	T	0.0724144	0.0164471	5.4e-06
	Erysipelotrichaceae	rs4078432	14	48997206	T	C	-0.0608929	0.0133764	4.23e-06
	Erysipelotrichaceae	rs8003149	14	56156504	T	C	0.0538798	0.0116888	4.08e-06
	Erysipelotrichaceae	rs17530232	13	40385457	G	A	0.10305	0.0224648	2.79e-06
	Erysipelotrichaceae	rs10781552	10	133897233	T	C	-0.0552212	0.0116074	2.33e-06
	Erysipelotrichaceae	rs35161940	17	70327224	C	T	-0.0806041	0.0167641	1.85e-06
	Erysipelotrichaceae	rs7234058	18	5830507	C	T	-0.0945759	0.0194091	9.12e-07
	Erysipelotrichaceae	rs2300774	3	195793712	A	G	0.0524152	0.0106784	8.95e-07
	Erysipelotrichaceae	rs62504403	8	38803551	T	C	0.0681159	0.0127883	1.12e-07
family	Family XI	rs2156611	18	43345864	C	T	-0.112486	0.0251099	9.43e-06
	Family XI	rs78222136	16	64956642	C	G	0.224835	0.0511672	8.41e-06
	Family XI	rs6025153	20	55348292	C	G	0.118619	0.0261969	7.07e-06
	Family XI	rs488164	1	239995451	G	T	0.117998	0.025516	4.8e-06
	Family XI	rs3733511	4	119955787	G	A	0.128253	0.0274718	3.39e-06
	Family XI	rs697771	16	54115200	G	A	-0.117677	0.0251491	3.19e-06
	Family XI	rs11547158	7	148921732	G	A	-0.177599	0.0372795	2.7e-06
	Family XI	rs2155352	11	95357209	G	A	-0.150538	0.0302319	6.63e-07
	Family XI	rs10759623	9	115821485	T	C	-0.162115	0.032151	5.78e-07
family	Family XIII	rs1887048	1	65170838	A	G	0.0579979	0.0129602	9.65e-06
	Family XIII	rs4293737	3	32373530	G	A	-0.112091	0.0271305	8.38e-06
	Family XIII	rs66753613	1	39212021	A	G	0.0651136	0.0144251	8.08e-06
	Family XIII	rs12904405	15	94105415	G	A	-0.0851896	0.0192688	7.67e-06
	Family XIII	rs10404377	19	16174657	A	C	-0.0503183	0.011165	6.99e-06
	Family XIII	rs6797051	3	88995218	T	C	-0.0805984	0.0171364	4.89e-06
	Family XIII	rs7076829	10	7906746	A	T	-0.0516394	0.0112313	4.76e-06
	Family XIII	rs3098182	15	50802980	T	G	0.0508511	0.011014	4.04e-06
	Family XIII	rs7514702	1	186914023	C	T	-0.0663236	0.0141626	3.92e-06
	Family XIII	rs482905	1	166557202	T	G	0.0596528	0.012717	3.72e-06
	Family XIII	rs1999289	21	19685992	T	A	-0.0637366	0.013927	2.54e-06
	Family XIII	rs12643275	4	162211872	T	A	-0.0550907	0.0116474	2.42e-06
	Family XIII	rs118170811	10	102366896	G	A	0.151619	0.0317112	1.8e-06
	Family XIII	rs6501525	17	70218627	G	A	0.0561559	0.0115587	1.24e-06
family	Lachnospiraceae	rs11841382	13	38004672	T	G	-0.0718128	0.017462	9.58e-06
	Lachnospiraceae	rs2910921	5	32348593	C	T	0.160302	0.035832	8.42e-06
	Lachnospiraceae	rs13005175	2	232469722	G	A	0.0993483	0.0218395	8.37e-06
	Lachnospiraceae	rs10402491	19	13425799	T	C	0.0661701	0.014851	7.58e-06
	Lachnospiraceae	rs1205443	20	36876868	G	A	0.0501415	0.0112157	7.29e-06
	Lachnospiraceae	rs12760724	1	214031969	C	A	-0.0484566	0.0107934	7.27e-06
	Lachnospiraceae	rs146660815	6	46664437	C	T	-0.215114	0.0476778	6.53e-06
	Lachnospiraceae	rs3127230	10	103392503	T	C	-0.0503537	0.0112201	6.2e-06
	Lachnospiraceae	rs7359994	19	29408858	C	T	-0.0503142	0.0112482	5.36e-06
	Lachnospiraceae	rs959845	4	186906801	T	C	-0.0493666	0.0107801	5.17e-06
	Lachnospiraceae	rs11139361	9	72179847	C	T	0.0494463	0.0110503	4.26e-06
	Lachnospiraceae	rs79086868	9	133791605	C	T	0.0776723	0.0164472	3.01e-06
	Lachnospiraceae	rs11755180	6	161957425	G	C	-0.049227	0.0104894	2.69e-06
	Lachnospiraceae	rs35524804	9	100113683	C	T	-0.0607481	0.0125216	2.45e-06
	Lachnospiraceae	rs112040820	17	80469064	G	A	0.0549584	0.0117086	2.42e-06
	Lachnospiraceae	rs12562372	1	117031337	T	G	-0.0515295	0.01067	1.43e-06
	Lachnospiraceae	rs9929145	16	76559184	A	G	-0.125721	0.0245233	2.84e-07
family	Lactobacillaceae	rs9345899	6	67559323	G	A	-0.124042	0.0278946	9.45e-06
	Lactobacillaceae	rs74599091	1	179720669	G	A	0.191613	0.0425039	7.7e-06
	Lactobacillaceae	rs62314653	4	109896462	A	C	0.177082	0.0392269	6.59e-06
	Lactobacillaceae	rs77478751	3	173151665	G	A	-0.219178	0.0473566	5.96e-06
	Lactobacillaceae	rs1590596	13	23836941	G	C	-0.10381	0.0220135	3.9e-06
	Lactobacillaceae	rs768253	8	69010103	G	T	-0.0792344	0.0170604	3.61e-06
	Lactobacillaceae	rs11674854	2	28903275	T	C	-0.0830224	0.0175267	2.6e-06
	Lactobacillaceae	rs6092149	20	54192992	T	A	-0.0825646	0.0170282	1.38e-06
	Lactobacillaceae	rs328312	16	73890910	A	T	0.082529	0.0168225	8.69e-07
	Lactobacillaceae	rs921925	19	6928017	C	A	0.0999419	0.0201687	5.77e-07
	Lactobacillaceae	rs16861661	1	18501459	A	G	-0.193287	0.0379293	2.7e-07
family	Methanobacteriaceae	rs10424197	19	46439321	A	G	-0.111274	0.0247517	9.28e-06
	Methanobacteriaceae	rs73068003	7	10773932	T	G	-0.15814	0.0351803	8.45e-06
	Methanobacteriaceae	rs6508769	19	28827760	C	T	0.153519	0.0344519	8.23e-06
	Methanobacteriaceae	rs4257531	3	2086167	A	G	0.164498	0.0364959	7.44e-06
	Methanobacteriaceae	rs11018665	11	89349287	T	A	0.111465	0.0250516	6.52e-06
	Methanobacteriaceae	rs56131665	5	178160975	A	G	0.178661	0.039298	6.18e-06
	Methanobacteriaceae	rs12825290	12	43701132	G	C	-0.216781	0.0493496	6.08e-06
	Methanobacteriaceae	rs75208022	12	21338861	T	C	-0.227245	0.048763	5.92e-06
	Methanobacteriaceae	rs894996	4	104418307	A	C	0.216999	0.0449076	1.88e-06
	Methanobacteriaceae	rs62241835	3	15013348	T	G	-0.203385	0.0417931	1.63e-06
	Methanobacteriaceae	rs73457410	13	41956181	G	A	0.21534	0.0436695	1.41e-06
	Methanobacteriaceae	rs10202904	2	125440268	G	T	-0.121754	0.0235357	3.01e-07
family	Oxalobacteraceae	rs17138946	16	5984558	T	G	-0.189444	0.0430248	8.09e-06
	Oxalobacteraceae	rs12509763	4	84254259	G	C	-0.16332	0.0360823	8.05e-06
	Oxalobacteraceae	rs62435498	7	1794263	A	C	0.181521	0.0400608	7.46e-06
	Oxalobacteraceae	rs561239	12	18793583	G	A	0.105525	0.0236769	7.19e-06
	Oxalobacteraceae	rs80330081	4	67427392	C	A	-0.18756	0.0423688	6.64e-06
	Oxalobacteraceae	rs36057338	4	189935314	T	G	0.181604	0.0398742	6.26e-06
	Oxalobacteraceae	rs12002250	9	19682558	C	A	0.196145	0.044523	5.53e-06
	Oxalobacteraceae	rs7993559	13	23443627	A	C	0.0921059	0.0201114	5.04e-06
	Oxalobacteraceae	rs111966731	15	93941937	C	T	0.204031	0.0445746	4.56e-06
	Oxalobacteraceae	rs11246212	11	610277	C	T	0.13607	0.0291797	4.51e-06
	Oxalobacteraceae	rs934049	2	16056779	A	G	0.109751	0.0238636	4.21e-06
	Oxalobacteraceae	rs1569853	6	38550301	C	T	-0.140043	0.0281704	7.45e-07
	Oxalobacteraceae	rs6000536	22	37421469	T	C	-0.118383	0.0241355	7.39e-07
	Oxalobacteraceae	rs736744	9	87514407	T	C	0.105642	0.0200648	1.49e-07
	Oxalobacteraceae	rs4428215	3	171947435	A	G	0.12561	0.0230053	4.88e-08
family	Pasteurellaceae	rs731534	20	5412480	G	C	-0.0986502	0.0216316	9.46e-06
	Pasteurellaceae	rs12050685	15	73477482	G	A	-0.0670948	0.015239	9.19e-06
	Pasteurellaceae	rs9895850	17	64535013	C	T	-0.176406	0.041017	9.08e-06
	Pasteurellaceae	rs73139353	3	97972214	C	A	-0.222573	0.0484634	8.71e-06
	Pasteurellaceae	rs9938097	16	84977389	C	T	-0.0710386	0.0158024	8.23e-06
	Pasteurellaceae	rs6972479	7	116918060	G	A	-0.0781862	0.0175366	7.75e-06
	Pasteurellaceae	rs16970009	17	32862601	G	A	0.187381	0.0429572	7.32e-06
	Pasteurellaceae	rs62568866	9	6818307	A	T	-0.118018	0.0259206	7.23e-06
	Pasteurellaceae	rs111582866	16	48742489	A	G	-0.113957	0.0256403	7.07e-06
	Pasteurellaceae	rs4822728	22	26891808	C	T	0.0685479	0.0149032	4.72e-06
	Pasteurellaceae	rs10965428	9	22718481	A	C	-0.119902	0.0258219	4.29e-06
	Pasteurellaceae	rs35510	12	115491973	G	A	0.122729	0.0264958	4.02e-06
	Pasteurellaceae	rs6092684	20	57274077	T	A	0.0684647	0.014674	3.44e-06
	Pasteurellaceae	rs72756943	5	26531908	A	G	0.13988	0.0303029	3.35e-06
	Pasteurellaceae	rs78909003	9	105650242	C	T	-0.241159	0.0498372	2.05e-06
	Pasteurellaceae	rs76022354	10	94306385	T	C	0.24289	0.0500406	1.83e-06
	Pasteurellaceae	rs10840326	11	9951672	G	C	-0.0717634	0.0149229	1.44e-06
	Pasteurellaceae	rs12191680	6	129224488	G	C	0.102214	0.0197189	3.05e-07
	Pasteurellaceae	rs9382510	6	55448491	T	C	-0.0881865	0.0169965	2.48e-07
family	Peptococcaceae	rs12144792	1	27418225	T	C	0.064399	0.0141246	5.82e-06
	Peptococcaceae	rs75430375	5	89252884	T	C	-0.147941	0.0317498	3.41e-06
	Peptococcaceae	rs117452796	9	9423378	G	A	-0.257982	0.0549569	3.15e-06
	Peptococcaceae	rs150600492	10	129175962	C	A	0.135774	0.0289757	2.31e-06
	Peptococcaceae	rs75898026	13	113561082	G	A	-0.0821779	0.0173541	2.02e-06
	Peptococcaceae	rs4990837	8	3580757	G	A	0.0910387	0.0185869	1.74e-06
	Peptococcaceae	rs12992764	2	188895743	G	T	0.0684213	0.0141137	1.46e-06
	Peptococcaceae	rs12634826	3	182984048	G	T	-0.0739885	0.0150931	1.01e-06
	Peptococcaceae	rs35703006	8	28614217	T	G	0.0812655	0.0164355	4.95e-07
family	Peptostreptococcaceae	rs77540684	10	14650535	G	T	0.106725	0.0245638	8.14e-06
	Peptostreptococcaceae	rs1467258	17	38216487	A	G	0.072584	0.0162321	7.9e-06
	Peptostreptococcaceae	rs59865771	16	89246670	T	C	-0.0573764	0.0127192	7.69e-06
	Peptostreptococcaceae	rs12986312	19	17414138	G	T	0.0571818	0.0125947	5.77e-06
	Peptostreptococcaceae	rs6721459	2	67852836	G	A	0.0509823	0.0111975	5.08e-06
	Peptostreptococcaceae	rs10805326	4	14324623	A	G	0.0566637	0.012276	4.03e-06
	Peptostreptococcaceae	rs76982728	7	44312824	C	T	0.124203	0.0266923	3.24e-06
	Peptostreptococcaceae	rs1520207	3	151781175	T	C	0.0525658	0.0112476	3.17e-06
	Peptostreptococcaceae	rs59987323	22	37976422	T	C	-0.0537078	0.011443	2.7e-06
	Peptostreptococcaceae	rs75819860	18	65324280	A	T	0.126264	0.0268383	2.49e-06
	Peptostreptococcaceae	rs9573937	13	77351196	G	A	-0.0693637	0.0142907	1.71e-06
	Peptostreptococcaceae	rs117020988	7	46710977	T	C	0.182411	0.0372126	1.03e-06
	Peptostreptococcaceae	rs12377846	9	16786784	A	C	-0.252	0.0511627	7.26e-07
	Peptostreptococcaceae	rs2644627	8	26726641	G	C	-0.0558506	0.011224	6.33e-07
	Peptostreptococcaceae	rs4692811	4	171180190	T	C	0.0642075	0.0126913	4.21e-07
	Peptostreptococcaceae	rs61841503	10	17019559	A	G	0.0919658	0.0161331	9.8e-09
family	Porphyromonadaceae	rs864093	4	149825977	C	A	-0.0527939	0.0117499	9.6e-06
	Porphyromonadaceae	rs1980561	14	63386516	G	A	-0.0485289	0.0109284	8.95e-06
	Porphyromonadaceae	rs10762312	10	71571863	A	G	-0.052368	0.0118814	8.7e-06
	Porphyromonadaceae	rs35961441	1	240929774	C	A	0.0915257	0.0207306	8.37e-06
	Porphyromonadaceae	rs7330827	13	23531802	C	T	-0.103842	0.0237355	8.05e-06
	Porphyromonadaceae	rs35233670	17	63750903	C	T	-0.0473576	0.010602	7.91e-06
	Porphyromonadaceae	rs10858364	9	138076081	T	G	0.055316	0.012085	4.31e-06
	Porphyromonadaceae	rs6953849	7	69251692	G	A	0.0718149	0.0150724	2.44e-06
	Porphyromonadaceae	rs3111851	3	189854046	G	C	0.0581896	0.0121147	2.19e-06
	Porphyromonadaceae	rs17065783	3	62035586	G	A	-0.059133	0.0122235	1.79e-06
	Porphyromonadaceae	rs10119172	9	2233969	G	C	-0.0737324	0.014259	1.32e-07
family	Prevotellaceae	rs12057990	1	99470269	T	C	0.0589878	0.0132268	8.97e-06
	Prevotellaceae	rs10131942	14	78643095	G	C	0.0701212	0.0158326	8.61e-06
	Prevotellaceae	rs3758087	8	23714609	C	T	0.0564199	0.0124655	8.61e-06
	Prevotellaceae	rs2278540	3	32408916	A	G	0.0554249	0.0123265	8.44e-06
	Prevotellaceae	rs7975087	12	21404832	A	C	-0.0601448	0.0135454	7.59e-06
	Prevotellaceae	rs34660375	5	180283881	G	A	-0.0805894	0.0178291	7.4e-06
	Prevotellaceae	rs13069367	3	71801830	C	A	-0.0539768	0.0119687	7.39e-06
	Prevotellaceae	rs34071565	11	119712522	A	T	-0.1567	0.0347882	5.6e-06
	Prevotellaceae	rs7252711	19	17460999	G	A	-0.0740876	0.0161926	5.57e-06
	Prevotellaceae	rs4685827	3	4864877	C	T	-0.0679529	0.0145407	2.77e-06
	Prevotellaceae	rs9586501	13	105075823	A	G	0.0592681	0.0127329	2.59e-06
	Prevotellaceae	rs148376875	3	170126707	G	T	0.084515	0.0179163	2.08e-06
	Prevotellaceae	rs2206482	20	9771109	G	T	-0.0569105	0.0117486	1.3e-06
	Prevotellaceae	rs12118202	1	210681370	C	T	-0.0751986	0.0147265	5.54e-07
	Prevotellaceae	rs3860225	1	111161677	G	A	0.083936	0.0167936	5.5e-07
	Prevotellaceae	rs4493272	2	118910912	C	T	-0.0604992	0.0118027	3.02e-07
	Prevotellaceae	rs9958960	18	63018983	A	G	-0.0914807	0.0173611	1.06e-07
family	Rhodospirillaceae	rs6679026	1	78619512	C	T	0.111984	0.0251088	9.95e-06
	Rhodospirillaceae	rs1923415	6	89268715	G	A	-0.0999238	0.0227326	9.64e-06
	Rhodospirillaceae	rs13336560	16	88554243	T	C	-0.0701719	0.0158061	9.17e-06
	Rhodospirillaceae	rs12977163	19	28641647	C	G	0.0730951	0.0163491	7.63e-06
	Rhodospirillaceae	rs72714493	1	92206218	G	A	0.0816858	0.0180791	7.35e-06
	Rhodospirillaceae	rs61933850	12	73139398	A	G	0.164808	0.0360647	7.23e-06
	Rhodospirillaceae	rs4822789	22	27173098	C	G	0.0734321	0.0160521	7.01e-06
	Rhodospirillaceae	rs74354280	4	134192918	T	C	-0.0911896	0.0204907	6.67e-06
	Rhodospirillaceae	rs1035406	5	119372737	A	G	-0.11354	0.0250863	5.84e-06
	Rhodospirillaceae	rs7001029	8	131958403	T	C	0.117366	0.0261324	5.35e-06
	Rhodospirillaceae	rs1549633	5	27945645	C	A	0.0999312	0.0218634	4.7e-06
	Rhodospirillaceae	rs4278423	10	2670553	C	T	0.107529	0.0235725	3.12e-06
	Rhodospirillaceae	rs55876211	3	84471266	T	C	-0.0911851	0.0196395	2.87e-06
	Rhodospirillaceae	rs11591293	10	113419797	T	G	0.0743184	0.0158724	2.67e-06
	Rhodospirillaceae	rs3754624	2	225633812	T	C	0.0971389	0.0200064	1.71e-06
	Rhodospirillaceae	rs76784716	2	169033340	G	A	0.136049	0.0285767	1.49e-06
	Rhodospirillaceae	rs9813022	3	13726736	G	A	-0.0842444	0.0163583	2.53e-07
family	Rikenellaceae	rs6744030	2	174257127	T	C	0.0696747	0.0157103	9.32e-06
	Rikenellaceae	rs9389714	6	100244667	T	C	-0.0636841	0.0143416	8.79e-06
	Rikenellaceae	rs10832801	11	17589129	C	A	-0.0534763	0.0122666	7.5e-06
	Rikenellaceae	rs36021379	21	28515912	G	A	-0.0656005	0.0144903	7.2e-06
	Rikenellaceae	rs35909684	8	144441740	C	A	-0.0850181	0.0191539	7.1e-06
	Rikenellaceae	rs4783173	16	85396629	G	C	0.0481514	0.0110006	7.06e-06
	Rikenellaceae	rs10217435	9	86052655	T	C	-0.0883756	0.0197506	6.51e-06
	Rikenellaceae	rs59663348	18	4069710	A	G	0.0570915	0.0125048	6.12e-06
	Rikenellaceae	rs2447496	8	99188924	A	G	-0.0549203	0.0121904	6.09e-06
	Rikenellaceae	rs7242694	18	10338470	T	C	-0.0618674	0.0134882	5.81e-06
	Rikenellaceae	rs2833282	21	32496710	A	G	0.0711137	0.0156966	4.31e-06
	Rikenellaceae	rs9578457	13	22867356	A	G	-0.141478	0.0315848	3.99e-06
	Rikenellaceae	rs67281112	7	135778919	C	G	0.0635814	0.0137451	3.63e-06
	Rikenellaceae	rs74474130	14	90270821	G	T	0.137747	0.0295688	3.61e-06
	Rikenellaceae	rs77885767	14	21548634	T	C	-0.156209	0.0336482	2.85e-06
	Rikenellaceae	rs62532512	9	14158854	A	C	-0.0504257	0.0107399	2.76e-06
	Rikenellaceae	rs6837275	4	187842232	G	A	0.0570355	0.011887	1.45e-06
	Rikenellaceae	rs4264350	15	71658642	C	T	-0.0526393	0.0108555	1.35e-06
	Rikenellaceae	rs67705352	1	19790706	G	T	-0.0549688	0.0110534	6.58e-07
	Rikenellaceae	rs1939881	11	95304834	A	G	-0.105589	0.0206213	5.64e-07
	Rikenellaceae	rs9603208	13	38044689	T	G	0.0821173	0.0159596	1.92e-07
family	Ruminococcaceae	rs76724913	1	24473669	G	T	0.0901053	0.0203104	9.6e-06
	Ruminococcaceae	rs499272	11	116485496	C	G	0.0706431	0.016046	9.29e-06
	Ruminococcaceae	rs3009418	1	147744468	A	C	0.0927607	0.0210123	8.69e-06
	Ruminococcaceae	rs1158100	8	4555684	G	A	-0.0490539	0.0109865	8.61e-06
	Ruminococcaceae	rs10166469	2	29829167	C	T	-0.053336	0.0120209	8.52e-06
	Ruminococcaceae	rs2426816	20	58278102	A	T	-0.0480152	0.0106011	6.04e-06
	Ruminococcaceae	rs10093275	8	69732887	T	C	0.0534595	0.011677	5.35e-06
	Ruminococcaceae	rs1612733	1	107661606	C	T	0.108708	0.0238006	4.22e-06
	Ruminococcaceae	rs56199908	9	2801371	C	T	-0.199327	0.0410444	1.66e-06
	Ruminococcaceae	rs17376049	1	61425267	C	T	0.0848534	0.0172114	7.3e-07
	Ruminococcaceae	rs55793120	12	47384118	C	T	0.13822	0.0266152	1.44e-07
family	Streptococcaceae	rs6563952	16	73391982	C	G	0.0801931	0.0178576	8.71e-06
	Streptococcaceae	rs77968078	1	240441766	A	G	-0.0993013	0.0224788	7.93e-06
	Streptococcaceae	rs57646748	4	37452858	A	G	-0.088021	0.019876	7.88e-06
	Streptococcaceae	rs957755	7	46778653	G	T	-0.0642449	0.0142702	7.42e-06
	Streptococcaceae	rs6806351	3	132058723	C	T	-0.0619209	0.0135744	6.94e-06
	Streptococcaceae	rs7916711	10	28588269	G	A	0.0959639	0.021545	6.33e-06
	Streptococcaceae	rs16950051	12	120729505	G	A	0.107008	0.0236973	5.34e-06
	Streptococcaceae	rs9903102	17	80576624	A	C	-0.0693015	0.0154096	4.92e-06
	Streptococcaceae	rs2370083	14	97526750	T	G	-0.0842751	0.0184509	4.26e-06
	Streptococcaceae	rs10028567	4	53657577	T	C	-0.0934027	0.0190343	3.72e-06
	Streptococcaceae	rs76717940	3	94153993	A	T	0.150606	0.0334079	3.09e-06
	Streptococcaceae	rs35344081	16	991253	A	G	0.0609349	0.0129703	2.64e-06
	Streptococcaceae	rs72739637	15	41663393	G	A	0.0927983	0.0192021	1.82e-06
	Streptococcaceae	rs395407	5	169689604	C	G	-0.0826855	0.0172536	1.33e-06
	Streptococcaceae	rs4968759	17	61298020	G	A	-0.0544035	0.0111271	8.92e-07
	Streptococcaceae	rs11110281	12	100584014	C	T	-0.130554	0.0225943	1.4e-08
family	Veillonellaceae	rs11700976	21	35576123	A	C	0.0503337	0.0113763	9.25e-06
	Veillonellaceae	rs1693340	18	30208691	C	T	0.0818934	0.018245	9.25e-06
	Veillonellaceae	rs6692542	1	244391618	G	A	0.0534397	0.0118254	8.68e-06
	Veillonellaceae	rs9345168	6	92380922	A	C	0.0509102	0.0113253	8.49e-06
	Veillonellaceae	rs2561116	5	38348199	G	T	-0.083617	0.0187159	7.89e-06
	Veillonellaceae	rs4263802	8	138319508	A	G	0.050942	0.0114921	7.45e-06
	Veillonellaceae	rs1447205	8	41231597	C	G	-0.0520689	0.0115656	7.35e-06
	Veillonellaceae	rs75768969	13	101617913	G	C	-0.0703773	0.0156855	7.19e-06
	Veillonellaceae	rs61264131	6	139188534	C	A	0.202367	0.0464388	6.75e-06
	Veillonellaceae	rs114889439	13	61597625	G	A	-0.253809	0.0539169	6.19e-06
	Veillonellaceae	rs6909981	6	75534152	T	C	-0.0638697	0.0141765	5.48e-06
	Veillonellaceae	rs2585520	13	78785141	T	G	-0.0904972	0.0200428	5.27e-06
	Veillonellaceae	rs2175069	4	23317124	G	A	-0.0526752	0.0114886	4.64e-06
	Veillonellaceae	rs12186441	5	132646303	A	G	0.208096	0.0453999	4.53e-06
	Veillonellaceae	rs1442060	4	46366067	A	G	-0.0514024	0.0112125	4.51e-06
	Veillonellaceae	rs4797169	18	462180	C	T	0.0587799	0.0128297	4.49e-06
	Veillonellaceae	rs4461038	15	78546996	G	A	-0.0554965	0.0119467	3.73e-06
	Veillonellaceae	rs12668619	7	21637810	G	A	0.055301	0.0117654	2.57e-06
	Veillonellaceae	rs111810795	14	102897930	T	C	-0.0867108	0.0180573	1.73e-06
	Veillonellaceae	rs79535861	13	38326692	C	A	0.100666	0.0207016	1.58e-06
	Veillonellaceae	rs12741784	1	50088819	T	C	-0.0621452	0.0119266	1.28e-07
family	Verrucomicrobiaceae	rs941682	20	31867840	A	G	-0.0631526	0.0143767	9.58e-06
	Verrucomicrobiaceae	rs61779207	1	41074472	A	G	-0.0758811	0.0167762	6.63e-06
	Verrucomicrobiaceae	rs11184341	1	105422565	C	G	0.0655301	0.014223	4.14e-06
	Verrucomicrobiaceae	rs111862613	12	130309670	C	T	0.0907065	0.0196746	3.73e-06
	Verrucomicrobiaceae	rs117107102	18	49473635	G	A	0.204683	0.0431573	2.92e-06
	Verrucomicrobiaceae	rs4242783	10	5064327	A	G	0.0687992	0.0147694	2.75e-06
	Verrucomicrobiaceae	rs2602429	16	81063149	T	C	0.0745516	0.0156195	2.7e-06
	Verrucomicrobiaceae	rs9349825	6	56341481	G	A	-0.0704354	0.0147128	2.51e-06
	Verrucomicrobiaceae	rs12908520	15	97570657	A	G	0.0619104	0.0130946	2.15e-06
	Verrucomicrobiaceae	rs74542928	4	100544188	C	T	0.112124	0.0236422	1.65e-06
	Verrucomicrobiaceae	rs11729256	4	95027272	C	T	0.0749798	0.0150177	6.73e-07
family	Victivallaceae	rs7860510	9	94128796	C	G	0.164855	0.0375128	9.6e-06
	Victivallaceae	rs7627405	3	9968555	T	C	-0.134158	0.0301427	8.19e-06
	Victivallaceae	rs7314815	12	102525047	A	G	0.101088	0.0225594	6.4e-06
	Victivallaceae	rs34962571	12	131103256	C	A	-0.186945	0.0418412	6.25e-06
	Victivallaceae	rs11671100	19	711637	C	A	-0.160034	0.0349472	4.08e-06
	Victivallaceae	rs67832247	2	2649472	T	C	-0.123489	0.0266695	3.24e-06
	Victivallaceae	rs61702987	2	31211657	C	T	0.145501	0.0300007	3.08e-06
	Victivallaceae	rs7077363	10	95286954	A	G	0.148942	0.0318366	2.83e-06
	Victivallaceae	rs2944282	7	57589803	C	T	-0.124197	0.0257026	1.57e-06
	Victivallaceae	rs2546105	5	94692439	T	A	0.126643	0.0257111	1.03e-06
	Victivallaceae	rs11764871	7	146808977	T	G	0.127099	0.025656	7.49e-07
	Victivallaceae	rs6545794	2	60484909	G	A	-0.197786	0.0410495	5.97e-07
	Victivallaceae	rs62570196	9	111086170	T	C	-0.246101	0.0483077	2.7e-07
	Victivallaceae	rs4396289	11	9316730	T	C	-0.152918	0.0288525	1.54e-07
genus	Clostridium innocuum group	rs10506058	12	30268485	G	A	0.0997048	0.0221926	8.92e-06
	Clostridium innocuum group	rs40656	5	9368158	T	C	0.142664	0.0311021	8.62e-06
	Clostridium innocuum group	rs77845139	15	59704208	G	A	-0.114993	0.0257186	8.41e-06
	Clostridium innocuum group	rs6577484	1	8419420	A	G	0.160425	0.0360857	8.41e-06
	Clostridium innocuum group	rs71564433	6	143718234	A	T	-0.126746	0.0274657	7.8e-06
	Clostridium innocuum group	rs4869133	5	95717619	A	G	-0.180591	0.0409505	7.24e-06
	Clostridium innocuum group	rs10074000	5	113126539	C	T	-0.102648	0.0227508	7e-06
	Clostridium innocuum group	rs61267978	18	6348227	C	T	0.14708	0.0320875	5.59e-06
	Clostridium innocuum group	rs1942371	18	69274308	A	G	-0.157938	0.034187	4.06e-06
	Clostridium innocuum group	rs1948423	3	103025517	A	T	-0.108859	0.023425	3.49e-06
	Clostridium innocuum group	rs6890185	5	71186626	C	T	0.113424	0.0233137	1.12e-06
genus	Eubacterium brachy group	rs12151423	2	218237281	G	A	0.101329	0.0227324	9.27e-06
	Eubacterium brachy group	rs73199919	4	6856564	C	T	-0.236717	0.0531335	8.16e-06
	Eubacterium brachy group	rs13139592	4	144665178	C	T	-0.145997	0.0327192	7.97e-06
	Eubacterium brachy group	rs6591893	11	80236833	A	G	0.108225	0.0240319	7.34e-06
	Eubacterium brachy group	rs720439	22	48190598	G	A	-0.111927	0.0251252	7.03e-06
	Eubacterium brachy group	rs1384962	14	23060552	G	A	0.120888	0.0266264	6.99e-06
	Eubacterium brachy group	rs9613196	22	26922534	A	T	-0.238718	0.0528561	4.99e-06
	Eubacterium brachy group	rs2913110	10	22892667	T	C	0.105143	0.022942	4.56e-06
	Eubacterium brachy group	rs62348779	5	17460096	C	T	-0.201481	0.043286	3.78e-06
	Eubacterium brachy group	rs4862235	4	184628931	A	G	0.104806	0.0225751	3.73e-06
	Eubacterium brachy group	rs112617308	10	94185213	C	T	-0.170873	0.0362844	2.38e-06
genus	Eubacterium coprostanoligenes group	rs2644213	10	84506096	A	G	0.0538845	0.0121245	9.86e-06
	Eubacterium coprostanoligenes group	rs11052069	12	32713919	C	T	0.0477832	0.0107833	9.38e-06
	Eubacterium coprostanoligenes group	rs11720857	3	113794507	T	C	0.0630776	0.0144485	9.26e-06
	Eubacterium coprostanoligenes group	rs4717831	7	73306506	T	A	0.0786783	0.0174038	9.18e-06
	Eubacterium coprostanoligenes group	rs1020520	7	33603146	G	T	-0.0590705	0.0132929	8.89e-06
	Eubacterium coprostanoligenes group	rs79895140	2	50797401	C	T	-0.0641017	0.0141153	8.62e-06
	Eubacterium coprostanoligenes group	rs62024432	15	97869293	T	C	-0.0769698	0.0172101	7.5e-06
	Eubacterium coprostanoligenes group	rs10444197	10	2215931	G	A	-0.0505823	0.0113455	5.98e-06
	Eubacterium coprostanoligenes group	rs76898927	3	81595477	A	G	0.123055	0.0266375	4.79e-06
	Eubacterium coprostanoligenes group	rs12906958	15	36911598	T	C	-0.0533159	0.0115935	4.35e-06
	Eubacterium coprostanoligenes group	rs6762473	3	127139574	A	C	0.0521584	0.0112353	4.26e-06
	Eubacterium coprostanoligenes group	rs115325767	1	200638489	C	G	0.0783322	0.0174719	2.62e-06
	Eubacterium coprostanoligenes group	rs4076415	15	86440997	G	T	0.0515152	0.0110294	1.99e-06
	Eubacterium coprostanoligenes group	rs9648214	7	16380806	C	T	-0.0828719	0.016431	2.52e-07
	Eubacterium coprostanoligenes group	rs17159861	7	31085162	T	C	0.0962228	0.0168388	1.04e-08
genus	Eubacterium eligens group	rs158115	14	77619186	C	G	0.0915271	0.0190611	9.74e-06
	Eubacterium eligens group	rs56080211	2	110260993	T	C	0.123093	0.0282743	9.14e-06
	Eubacterium eligens group	rs182318	11	31098691	A	G	-0.0824941	0.0195615	8.4e-06
	Eubacterium eligens group	rs12719051	7	51365152	G	A	0.0916626	0.0208183	7.12e-06
	Eubacterium eligens group	rs11730852	4	42836822	A	C	0.0877679	0.0197674	5.94e-06
	Eubacterium eligens group	rs2200429	13	107563458	G	A	-0.0888825	0.0198479	5.3e-06
	Eubacterium eligens group	rs6923695	6	70956815	G	T	0.103268	0.0229524	4.87e-06
	Eubacterium eligens group	rs74606150	14	39301409	G	C	-0.196454	0.042565	4.25e-06
	Eubacterium eligens group	rs72839198	2	115197171	G	C	0.155659	0.0375612	3.14e-06
	Eubacterium eligens group	rs265534	10	83092007	G	T	-0.0563756	0.0120127	2.27e-06
	Eubacterium eligens group	rs4583233	16	81820486	C	A	0.0670205	0.0128122	2.84e-07
genus	Eubacterium fissicatena group	rs6934739	6	39940437	G	A	0.111463	0.0252788	9.75e-06
	Eubacterium fissicatena group	rs1768152	3	39604954	C	T	0.139489	0.0316186	8.7e-06
	Eubacterium fissicatena group	rs10147907	14	89484373	G	T	0.172263	0.039601	8.27e-06
	Eubacterium fissicatena group	rs11818408	10	96758467	A	G	0.10585	0.0237114	8.2e-06
	Eubacterium fissicatena group	rs151257695	7	73043561	G	A	0.20951	0.0454847	3.1e-06
	Eubacterium fissicatena group	rs7104872	11	115165111	A	G	0.138612	0.0291906	2.73e-06
	Eubacterium fissicatena group	rs11876297	18	45753272	C	T	0.131469	0.0281712	2.67e-06
	Eubacterium fissicatena group	rs2733072	8	5433699	A	G	0.109644	0.0228306	1.49e-06
	Eubacterium fissicatena group	rs3771393	2	71145246	T	C	0.130842	0.0266671	7.38e-07
genus	Eubacterium hallii group	rs17474256	1	104524676	A	G	0.0810805	0.0184573	9.45e-06
	Eubacterium hallii group	rs17074066	4	183709536	C	T	-0.0813986	0.0189272	9.35e-06
	Eubacterium hallii group	rs630939	18	48384463	T	C	-0.0508914	0.0114352	9.16e-06
	Eubacterium hallii group	rs78056098	11	123789877	T	G	-0.0507411	0.0113758	8.29e-06
	Eubacterium hallii group	rs117748144	11	11771637	C	T	-0.126582	0.028712	7.86e-06
	Eubacterium hallii group	rs138531890	3	195238086	G	A	0.153138	0.0349456	5.43e-06
	Eubacterium hallii group	rs10501370	11	58040621	T	C	-0.115589	0.0252489	5.42e-06
	Eubacterium hallii group	rs6550770	3	23663416	C	T	-0.198087	0.0443545	4.82e-06
	Eubacterium hallii group	rs28584818	3	64664456	G	A	0.126115	0.0268627	4.43e-06
	Eubacterium hallii group	rs10808115	7	100635375	C	A	-0.0504747	0.0109922	4.42e-06
	Eubacterium hallii group	rs949971	3	110283389	G	T	-0.0540164	0.0116101	3.29e-06
	Eubacterium hallii group	rs60254196	7	148856720	G	A	-0.0522832	0.0111865	2.7e-06
	Eubacterium hallii group	rs10798999	1	34308917	T	C	0.0601661	0.0126752	2.61e-06
	Eubacterium hallii group	rs13116360	4	111885431	C	T	0.154124	0.0297185	2.94e-07
genus	Eubacterium nodatum group	rs10263623	7	64894137	T	C	0.193496	0.0439023	8.91e-06
	Eubacterium nodatum group	rs10458299	7	135052348	C	T	-0.187753	0.041969	8.37e-06
	Eubacterium nodatum group	rs11006576	10	61322015	G	A	-0.110167	0.024593	7.99e-06
	Eubacterium nodatum group	rs6818880	4	94712747	G	A	-0.110081	0.0245964	7.83e-06
	Eubacterium nodatum group	rs9425984	1	34529736	C	T	-0.130234	0.0292347	7.21e-06
	Eubacterium nodatum group	rs7827125	8	4954912	T	C	0.1223	0.0271331	7.17e-06
	Eubacterium nodatum group	rs7880204	1	171060821	C	T	-0.125454	0.0275303	6.84e-06
	Eubacterium nodatum group	rs113893692	9	28245518	T	C	-0.185107	0.0403573	5.76e-06
	Eubacterium nodatum group	rs61841040	10	9659749	T	G	0.160621	0.0341609	3.56e-06
	Eubacterium nodatum group	rs77910827	9	96597985	T	C	0.201788	0.0413568	9.05e-07
	Eubacterium nodatum group	rs34297067	14	52185888	G	A	-0.186907	0.0341475	6.6e-08
genus	Eubacterium oxidoreducens group	rs1425962	4	187905399	C	G	0.0906104	0.0200612	7.32e-06
	Eubacterium oxidoreducens group	rs12129908	1	195064019	A	C	0.0893272	0.0198333	5.8e-06
	Eubacterium oxidoreducens group	rs12423772	12	94515340	T	G	0.14098	0.0295029	2.63e-06
	Eubacterium oxidoreducens group	rs34561138	16	86480355	A	G	0.216145	0.045992	2.51e-06
	Eubacterium oxidoreducens group	rs2973294	4	37526679	T	G	0.0923559	0.0195439	2.39e-06
	Eubacterium oxidoreducens group	rs440215	5	106882394	T	C	0.0932766	0.0195294	1.65e-06
genus	Eubacterium rectale group	rs62547233	9	92013419	G	A	0.0536319	0.0120201	9.9e-06
	Eubacterium rectale group	rs143694765	1	116082909	C	T	0.0870025	0.019779	9.75e-06
	Eubacterium rectale group	rs3980709	1	170900221	T	A	-0.0622701	0.0140572	6.86e-06
	Eubacterium rectale group	rs2884897	11	8129537	G	A	-0.129364	0.0289021	6.44e-06
	Eubacterium rectale group	rs10892089	11	98523638	G	C	-0.0635522	0.0140072	6.22e-06
	Eubacterium rectale group	rs59427698	9	129425745	G	A	-0.0576035	0.0130853	5.37e-06
	Eubacterium rectale group	rs10248854	7	121281238	A	C	-0.0527827	0.0113463	4.21e-06
	Eubacterium rectale group	rs16960159	18	37703874	G	C	-0.156596	0.0336234	4.1e-06
	Eubacterium rectale group	rs10797540	1	234530370	G	A	0.0503179	0.0108389	3.53e-06
	Eubacterium rectale group	rs117151453	12	20066025	C	G	-0.113141	0.0243541	1.84e-06
	Eubacterium rectale group	rs314726	2	125553155	C	T	0.0528824	0.0109486	1.38e-06
	Eubacterium rectale group	rs35398954	15	93006765	G	A	-0.0901402	0.0174602	5.4e-07
genus	Eubacterium ruminantium group	rs209813	6	11953633	A	G	-0.103488	0.0236391	9.23e-06
	Eubacterium ruminantium group	rs2817174	1	3044181	T	C	-0.0734306	0.0163687	7.87e-06
	Eubacterium ruminantium group	rs13025464	2	201610645	C	T	-0.0737077	0.0163786	6.97e-06
	Eubacterium ruminantium group	rs10923018	1	88523399	A	G	0.0726438	0.0160924	6.8e-06
	Eubacterium ruminantium group	rs6676699	1	197978281	T	G	-0.0888124	0.0196447	6.38e-06
	Eubacterium ruminantium group	rs2418654	2	71247578	T	C	-0.0748879	0.0165852	6.17e-06
	Eubacterium ruminantium group	rs112375806	22	48749548	A	T	0.143141	0.0293757	5.82e-06
	Eubacterium ruminantium group	rs11637981	15	61289622	T	G	-0.073258	0.0160888	5.44e-06
	Eubacterium ruminantium group	rs73139629	12	63306003	C	A	-0.115098	0.0247909	5.36e-06
	Eubacterium ruminantium group	rs57340348	6	130030114	C	T	-0.0979429	0.0212166	4.93e-06
	Eubacterium ruminantium group	rs606117	9	2539358	G	A	0.0833243	0.018056	4.82e-06
	Eubacterium ruminantium group	rs17519472	12	30360954	T	C	0.107804	0.0233984	4.7e-06
	Eubacterium ruminantium group	rs7000472	8	138626268	G	A	-0.0762282	0.016523	4.07e-06
	Eubacterium ruminantium group	rs72836424	10	129037453	T	C	-0.139825	0.030069	2.62e-06
	Eubacterium ruminantium group	rs10131724	14	52219066	C	A	-0.199832	0.0414577	2.39e-06
	Eubacterium ruminantium group	rs16891896	5	33897589	A	G	-0.174787	0.0390573	2.38e-06
	Eubacterium ruminantium group	rs2229917	9	130980937	G	A	0.153538	0.0323922	2.16e-06
	Eubacterium ruminantium group	rs139749	22	25303055	T	C	-0.0845439	0.0171791	8.59e-07
	Eubacterium ruminantium group	rs2116427	5	121182996	G	A	0.0911461	0.0182353	4.67e-07
genus	Eubacterium ventriosum group	rs13082419	3	107736434	T	C	-0.0715522	0.016137	9.56e-06
	Eubacterium ventriosum group	rs9316536	13	51938576	G	T	-0.0817111	0.0183121	7.84e-06
	Eubacterium ventriosum group	rs66830358	3	171895485	A	T	0.0528752	0.0117972	6.87e-06
	Eubacterium ventriosum group	rs6704822	2	203661779	G	A	0.0739179	0.0166705	6.62e-06
	Eubacterium ventriosum group	rs72783037	16	60348381	A	C	0.0658926	0.0143747	6.55e-06
	Eubacterium ventriosum group	rs66746423	1	109398264	T	C	0.0751501	0.0164978	6.11e-06
	Eubacterium ventriosum group	rs35179274	14	51960625	T	C	-0.0627263	0.013786	5.76e-06
	Eubacterium ventriosum group	rs73849225	4	126371814	C	T	0.0975711	0.0224388	5.21e-06
	Eubacterium ventriosum group	rs3809430	14	44975510	C	T	-0.0548171	0.0118426	3.55e-06
	Eubacterium ventriosum group	rs78250280	1	147291928	A	G	0.0749762	0.0164404	3.36e-06
	Eubacterium ventriosum group	rs876734	12	52423996	T	C	-0.0618696	0.0132532	2.89e-06
	Eubacterium ventriosum group	rs12964517	18	22460785	A	G	0.0587198	0.0123453	2.07e-06
	Eubacterium ventriosum group	rs16884680	8	114445055	T	G	-0.0906428	0.0191909	1.74e-06
	Eubacterium ventriosum group	rs73615400	20	50140919	C	T	-0.0956303	0.0193428	9.54e-07
	Eubacterium ventriosum group	rs57199565	3	190223732	C	T	0.0783394	0.0160257	7.97e-07
	Eubacterium ventriosum group	rs11617697	13	98785900	G	A	-0.143349	0.0286241	7.22e-07
	Eubacterium ventriosum group	rs6048195	20	2308307	T	A	-0.0603594	0.011658	2.5e-07
genus	Eubacterium xylanophilum group	rs75586835	4	87891938	G	A	-0.114498	0.0263455	9.39e-06
	Eubacterium xylanophilum group	rs4654122	1	246780557	G	C	0.0553508	0.0123588	7.2e-06
	Eubacterium xylanophilum group	rs2012708	16	84790559	G	A	0.0573202	0.0126905	6.53e-06
	Eubacterium xylanophilum group	rs12980122	19	8255478	G	C	-0.108274	0.0238257	5.02e-06
	Eubacterium xylanophilum group	rs10140184	14	73181783	C	A	0.0576795	0.012599	4.96e-06
	Eubacterium xylanophilum group	rs2213117	11	131009660	G	T	0.0877797	0.0189012	4.21e-06
	Eubacterium xylanophilum group	rs1999224	9	130498120	T	G	-0.0949051	0.0203503	3.75e-06
	Eubacterium xylanophilum group	rs112176119	16	73696771	T	C	-0.113455	0.0245762	3.33e-06
	Eubacterium xylanophilum group	rs10917203	1	22627266	C	A	0.0612633	0.0130917	3.15e-06
	Eubacterium xylanophilum group	rs79582700	17	66689958	G	C	-0.0951677	0.0199969	2.41e-06
	Eubacterium xylanophilum group	rs13239072	7	43566344	A	G	0.0687427	0.0142728	1.82e-06
	Eubacterium xylanophilum group	rs17830032	20	57995506	A	G	-0.160597	0.0310515	2.39e-07
genus	Ruminococcus gauvreauii group	rs73802842	4	18824860	A	C	0.0736808	0.0169665	7.48e-06
	Ruminococcus gauvreauii group	rs13188803	5	112627773	A	T	0.0709419	0.0156855	7.28e-06
	Ruminococcus gauvreauii group	rs431418	5	166419552	G	A	-0.094737	0.0210157	5.54e-06
	Ruminococcus gauvreauii group	rs2166943	8	137090850	C	A	0.0566974	0.0123497	5.28e-06
	Ruminococcus gauvreauii group	rs2105937	1	20552072	G	A	0.0580215	0.0127806	5.1e-06
	Ruminococcus gauvreauii group	rs12079579	1	161880482	G	A	0.0955324	0.0213436	5.04e-06
	Ruminococcus gauvreauii group	rs12539819	7	153487396	T	C	0.110654	0.0240684	4.49e-06
	Ruminococcus gauvreauii group	rs289410	15	85563483	A	G	-0.0654926	0.0139101	2.27e-06
	Ruminococcus gauvreauii group	rs1391597	12	61119266	T	C	0.0590284	0.0124874	1.86e-06
	Ruminococcus gauvreauii group	rs9870933	3	112372317	G	A	0.0621643	0.0126072	8.49e-07
	Ruminococcus gauvreauii group	rs71386687	16	2767894	G	T	0.121037	0.02386	2.91e-07
	Ruminococcus gauvreauii group	rs2047242	10	29201860	G	A	-0.067603	0.0133738	2.46e-07
genus	Ruminococcus gnavus group	rs4388134	4	190110710	T	C	-0.0904997	0.0203544	9.12e-06
	Ruminococcus gnavus group	rs12989336	2	36259341	A	G	-0.0846861	0.0187936	7.12e-06
	Ruminococcus gnavus group	rs11597105	10	6512581	G	A	0.114673	0.0250653	6.95e-06
	Ruminococcus gnavus group	rs78399089	3	146290310	C	T	0.144445	0.0326618	6.63e-06
	Ruminococcus gnavus group	rs11864644	16	433078	C	T	-0.139804	0.0318253	5.01e-06
	Ruminococcus gnavus group	rs62167033	2	144700007	C	T	0.185289	0.0396295	3.5e-06
	Ruminococcus gnavus group	rs12136548	1	115168097	T	C	0.0901946	0.0196476	3.1e-06
	Ruminococcus gnavus group	rs934940	2	122096018	C	A	-0.105045	0.0229588	2.74e-06
	Ruminococcus gnavus group	rs3124783	9	135838591	G	A	-0.11599	0.0249099	2.67e-06
	Ruminococcus gnavus group	rs9872758	3	66701616	C	T	0.0849233	0.0176643	1.66e-06
	Ruminococcus gnavus group	rs2909242	8	129224680	A	C	-0.0909965	0.018351	7.41e-07
	Ruminococcus gnavus group	rs13163520	5	18662686	A	G	-0.127377	0.0233883	5.61e-08
genus	Ruminococcus torques group	rs8141465	22	21358653	G	A	0.0480778	0.0107442	9.65e-06
	Ruminococcus torques group	rs1972694	15	25326425	A	T	-0.0614094	0.0137321	8.93e-06
	Ruminococcus torques group	rs10967781	9	27225258	A	C	0.0507994	0.0113322	8.37e-06
	Ruminococcus torques group	rs1475330	6	67262102	C	T	0.0523492	0.01182	8.13e-06
	Ruminococcus torques group	rs13154778	5	56952803	A	T	0.0563358	0.0129526	7.16e-06
	Ruminococcus torques group	rs77034621	8	76769843	G	T	-0.151553	0.0335878	6.07e-06
	Ruminococcus torques group	rs4073731	11	132663147	C	T	0.0651948	0.0142221	4.05e-06
	Ruminococcus torques group	rs73130967	7	54781314	T	A	0.0770375	0.0168264	3.71e-06
	Ruminococcus torques group	rs8080469	17	14532347	A	G	0.0490727	0.0107036	3.5e-06
	Ruminococcus torques group	rs12434631	14	26130404	G	A	0.074697	0.0153401	2.77e-06
	Ruminococcus torques group	rs773123	12	56494998	A	T	0.0824005	0.0173862	1.59e-06
genus	Actinomyces	rs71315246	3	101352439	G	A	-0.0969809	0.021925	9.83e-06
	Actinomyces	rs10787984	10	121356829	C	G	0.094316	0.0213513	9.62e-06
	Actinomyces	rs4073240	6	169224781	A	G	0.0749687	0.0167368	7.94e-06
	Actinomyces	rs35011108	6	133007480	G	A	0.232634	0.0512044	6.34e-06
	Actinomyces	rs7915461	10	127532121	C	T	0.18776	0.0401636	5.92e-06
	Actinomyces	rs4146653	10	4782841	A	G	0.0985224	0.0214182	4.5e-06
	Actinomyces	rs34583783	6	67207371	T	G	0.126596	0.0268461	4.49e-06
genus	Adlercreutzia	rs11604400	11	98386085	T	C	-0.102524	0.0234834	9.74e-06
	Adlercreutzia	rs55719207	3	105355971	A	G	-0.0699243	0.0158036	9.61e-06
	Adlercreutzia	rs9915817	17	48864179	C	T	0.0749219	0.016833	8.22e-06
	Adlercreutzia	rs1046175	10	135204950	G	C	0.112758	0.0255994	6.36e-06
	Adlercreutzia	rs6664405	1	69444163	C	T	-0.0953084	0.0210752	5.23e-06
	Adlercreutzia	rs13231526	7	48844151	A	C	0.143237	0.0311654	4.81e-06
	Adlercreutzia	rs12522517	5	31991834	T	A	-0.104884	0.0234695	4.41e-06
	Adlercreutzia	rs9490822	6	123909083	T	C	-0.0734512	0.0155789	2.54e-06
	Adlercreutzia	rs2717140	18	75009770	T	C	-0.119225	0.0251081	2.05e-06
	Adlercreutzia	rs80078995	5	94059857	T	A	-0.11324	0.0232586	1.57e-06
	Adlercreutzia	rs2147798	1	201061818	G	C	0.0922959	0.0192121	1.4e-06
	Adlercreutzia	rs7680684	4	171281359	T	C	-0.083381	0.0168901	9.77e-07
genus	Akkermansia	rs941682	20	31867840	A	G	-0.0632957	0.0143777	9.17e-06
	Akkermansia	rs61779207	1	41074472	A	G	-0.0760539	0.0167769	6.32e-06
	Akkermansia	rs11184341	1	105422565	C	G	0.0655855	0.0142236	4.06e-06
	Akkermansia	rs111862613	12	130309670	C	T	0.0911199	0.0196748	3.39e-06
	Akkermansia	rs117107102	18	49473635	G	A	0.204406	0.0431629	3.01e-06
	Akkermansia	rs4242783	10	5064327	A	G	0.0685454	0.0147701	3e-06
	Akkermansia	rs2602429	16	81063149	T	C	0.0745352	0.0156201	2.72e-06
	Akkermansia	rs9349825	6	56341481	G	A	-0.0703407	0.0147133	2.6e-06
	Akkermansia	rs12908520	15	97570657	A	G	0.061772	0.0130954	2.26e-06
	Akkermansia	rs74542928	4	100544188	C	T	0.112623	0.0236434	1.48e-06
	Akkermansia	rs11729256	4	95027272	C	T	0.0750473	0.0150184	6.58e-07
genus	Alistipes	rs11958296	5	177755179	G	A	-0.0981222	0.0218272	9.3e-06
	Alistipes	rs2290844	10	127787142	T	C	0.0813969	0.0191632	9.1e-06
	Alistipes	rs2875322	11	130887552	C	T	-0.0580945	0.0131432	8.78e-06
	Alistipes	rs12990744	2	178000949	T	C	-0.0776618	0.0172986	8.21e-06
	Alistipes	rs62576416	9	112120264	C	T	0.0492647	0.0109733	7.5e-06
	Alistipes	rs4810359	20	41191335	G	A	-0.0652428	0.0146155	7.5e-06
	Alistipes	rs2450745	8	144428720	C	A	-0.080524	0.0184702	7.12e-06
	Alistipes	rs34417064	17	52776479	G	A	-0.048202	0.0106868	7.01e-06
	Alistipes	rs1689282	9	14080129	C	A	-0.0520061	0.0113942	5.28e-06
	Alistipes	rs8130320	21	40580258	G	A	-0.049002	0.010717	4.84e-06
	Alistipes	rs67281112	7	135778919	C	G	0.0634575	0.0137846	3.92e-06
	Alistipes	rs1107244	13	38057357	A	G	0.0758558	0.0171182	3.59e-06
	Alistipes	rs7129639	11	17511427	A	C	-0.0524955	0.0109584	1.78e-06
	Alistipes	rs67705352	1	19790706	G	T	-0.0532404	0.0110864	1.65e-06
	Alistipes	rs11769002	7	62443498	A	G	-0.0528793	0.0109389	1.45e-06
genus	Allisonella	rs594561	11	88632972	T	C	0.112231	0.0251681	9.41e-06
	Allisonella	rs7898615	10	122413451	G	T	0.167966	0.0373586	8.87e-06
	Allisonella	rs76904847	7	137968010	A	G	0.148523	0.0334857	6.09e-06
	Allisonella	rs35110698	12	28018998	C	T	-0.146322	0.0320852	5.72e-06
	Allisonella	rs685403	18	75370866	C	G	-0.175203	0.0404474	4.88e-06
	Allisonella	rs1901739	5	114286707	G	T	0.115769	0.0248626	3.59e-06
	Allisonella	rs6742198	2	33607071	A	G	0.149152	0.0316484	3.35e-06
	Allisonella	rs35778461	9	100150556	T	C	0.146679	0.0297186	1.21e-06
	Allisonella	rs602075	9	79110160	G	A	0.168974	0.0296976	3.57e-08
genus	Alloprevotella	rs17380632	3	79794395	T	A	0.125564	0.0280409	9.27e-06
	Alloprevotella	rs34619204	21	40993008	A	G	-0.156037	0.0344392	8.84e-06
	Alloprevotella	rs4364940	1	234126516	G	A	0.126418	0.0282207	8.58e-06
	Alloprevotella	rs2154444	21	36053643	G	T	0.138234	0.0308961	8.37e-06
	Alloprevotella	rs58212166	4	189076705	G	A	-0.161506	0.0359102	7.94e-06
	Alloprevotella	rs4680035	3	152805600	G	A	-0.119599	0.0259446	4.99e-06
	Alloprevotella	rs12675596	8	69994816	T	G	0.145669	0.0290678	9.64e-07
genus	Anaerofilum	rs4244069	12	67167461	A	G	-0.146775	0.0326594	9.81e-06
	Anaerofilum	rs9299345	9	104339812	C	T	-0.1364	0.0302372	8.04e-06
	Anaerofilum	rs17012738	2	76698142	G	T	0.0903417	0.0200239	7.24e-06
	Anaerofilum	rs356049	17	6450532	A	G	0.132603	0.0289802	6.56e-06
	Anaerofilum	rs1563175	2	3838940	C	A	0.0923834	0.0202157	5.54e-06
	Anaerofilum	rs17096874	14	30991358	T	C	-0.126337	0.0268919	2.86e-06
	Anaerofilum	rs10794359	11	1051715	C	T	-0.0953524	0.02006	2.23e-06
	Anaerofilum	rs17105491	10	125294406	C	G	-0.193107	0.0411187	1.57e-06
	Anaerofilum	rs4506496	1	247145690	A	G	0.10309	0.0212861	1.49e-06
	Anaerofilum	rs712981	3	129686434	C	A	0.10076	0.0202902	6.83e-07
	Anaerofilum	rs79598899	2	191139151	T	C	0.182586	0.0357284	3.75e-07
	Anaerofilum	rs816292	12	117811409	C	T	-0.113003	0.02204	2.64e-07
genus	Anaerostipes	rs10502061	11	105615253	G	A	0.0835752	0.0192017	7.94e-06
	Anaerostipes	rs6474958	9	1582701	G	A	-0.0500065	0.0112001	6.74e-06
	Anaerostipes	rs7823228	8	128397494	C	G	-0.0621085	0.0136614	5.84e-06
	Anaerostipes	rs78735375	19	1497547	C	A	-0.137429	0.0305304	5.33e-06
	Anaerostipes	rs2014785	3	171100102	C	T	0.0515687	0.0112199	4.68e-06
	Anaerostipes	rs60983350	17	2850737	A	G	-0.0539901	0.0116575	4.42e-06
	Anaerostipes	rs6726833	2	39351569	A	C	-0.0877497	0.0189408	3.32e-06
	Anaerostipes	rs6854026	4	169690814	C	T	-0.0508482	0.0109075	3.2e-06
	Anaerostipes	rs2396460	2	228018671	C	T	-0.0512653	0.0109555	2.91e-06
	Anaerostipes	rs3900776	9	13525082	A	G	-0.110013	0.0236302	2.75e-06
	Anaerostipes	rs2804244	10	117383184	G	A	-0.053089	0.0110983	2.04e-06
	Anaerostipes	rs62215703	21	25873624	A	G	0.0644965	0.0136702	1.98e-06
	Anaerostipes	rs62157625	2	142774333	C	T	0.088573	0.0185548	1.45e-06
	Anaerostipes	rs7193624	16	77574020	T	C	0.0750642	0.0150723	5.35e-07
genus	Anaerotruncus	rs34449434	12	76523655	C	A	-0.0497004	0.0113402	9.85e-06
	Anaerotruncus	rs17734739	2	211663702	C	T	0.0660052	0.014908	7.43e-06
	Anaerotruncus	rs1431492	3	150855371	T	C	-0.0654996	0.0146188	7.36e-06
	Anaerotruncus	rs7675045	4	172808992	T	A	-0.0497815	0.0110573	6.92e-06
	Anaerotruncus	rs115414803	4	88163243	C	A	-0.144356	0.0317524	6.83e-06
	Anaerotruncus	rs10150232	14	30418008	G	A	0.0567088	0.0124877	6.68e-06
	Anaerotruncus	rs6494922	15	33459867	G	A	0.0903106	0.0202257	6.62e-06
	Anaerotruncus	rs11018566	11	89040226	G	A	-0.156465	0.0366032	6.14e-06
	Anaerotruncus	rs12056802	8	74713100	G	C	0.0774194	0.0177178	6.13e-06
	Anaerotruncus	rs2704155	11	54908652	A	T	-0.106235	0.0234815	5.42e-06
	Anaerotruncus	rs1272208	9	78630894	T	G	-0.0611743	0.0129831	4.28e-06
	Anaerotruncus	rs9347879	6	165015261	C	T	0.050618	0.011049	4.22e-06
	Anaerotruncus	rs4669806	2	12200752	T	G	0.0576389	0.0122994	2.42e-06
	Anaerotruncus	rs8005030	14	30607199	T	C	0.0554447	0.0117854	2.28e-06
	Anaerotruncus	rs6563550	13	38058413	C	T	0.0877135	0.0176745	2.35e-07
genus	Bacteroides	rs2366421	3	62019400	A	T	-0.0528153	0.0117124	7.65e-06
	Bacteroides	rs13207588	6	41519430	G	A	-0.059205	0.0131195	7.49e-06
	Bacteroides	rs1340391	1	102960989	C	T	-0.0592004	0.0132244	6.73e-06
	Bacteroides	rs2023437	14	22045949	C	T	-0.0782324	0.0167634	5.02e-06
	Bacteroides	rs495004	9	112855426	G	C	-0.0607475	0.0129865	3.42e-06
	Bacteroides	rs17619981	19	24342250	G	T	0.0880978	0.0187002	2.69e-06
	Bacteroides	rs9507307	13	24910476	T	C	0.0604456	0.0129128	2.13e-06
	Bacteroides	rs11585893	1	10644351	G	A	-0.0740746	0.0147633	1.8e-06
	Bacteroides	rs28757219	6	29143451	A	T	0.0818398	0.0170319	1.29e-06
	Bacteroides	rs66474973	20	58605432	T	G	0.0812515	0.0164479	6.81e-07
	Bacteroides	rs6795673	3	10593224	T	C	0.0538565	0.0105251	3.38e-07
genus	Barnesiella	rs11155559	6	148601905	C	T	0.0956023	0.0212961	8.92e-06
	Barnesiella	rs28479800	1	206216607	T	A	-0.09152	0.0210002	7.93e-06
	Barnesiella	rs113258194	2	180020849	G	A	0.098992	0.0214121	7.31e-06
	Barnesiella	rs76181748	8	105458416	T	C	-0.0778559	0.017164	6.78e-06
	Barnesiella	rs72684847	4	102616869	C	T	-0.114369	0.0253873	6.76e-06
	Barnesiella	rs28418786	8	25834694	G	C	-0.0791324	0.0174957	6.48e-06
	Barnesiella	rs12909713	15	87145913	T	C	-0.0550716	0.0120039	4.95e-06
	Barnesiella	rs62251337	3	44327429	G	A	-0.0690763	0.0149374	4.24e-06
	Barnesiella	rs79795328	4	114546595	G	A	-0.0818645	0.0176441	4.23e-06
	Barnesiella	rs2057922	7	10076378	C	G	0.0915241	0.0194623	3.83e-06
	Barnesiella	rs77455852	5	54107036	G	T	-0.0891491	0.0195601	3.16e-06
	Barnesiella	rs199035	6	23435415	A	G	0.0559495	0.0119716	3e-06
	Barnesiella	rs35177866	3	181589155	G	A	0.0917125	0.0190133	2.95e-06
	Barnesiella	rs13242616	7	122021518	C	T	-0.0583747	0.0123176	2.29e-06
	Barnesiella	rs60316894	12	54872438	T	C	-0.121478	0.025184	1.19e-06
	Barnesiella	rs2428166	6	110831148	A	G	-0.165859	0.0337309	8.51e-07
	Barnesiella	rs2276875	4	5730954	G	A	-0.0697176	0.0139537	4.65e-07
genus	Bifidobacterium	rs5746486	22	18354272	C	T	-0.0536216	0.0120801	9e-06
	Bifidobacterium	rs2491158	10	126089703	A	G	0.0712624	0.015983	8.05e-06
	Bifidobacterium	rs12022129	1	207003374	A	G	0.0619356	0.0138937	8e-06
	Bifidobacterium	rs2686790	7	48090746	C	T	0.070741	0.0157926	7.5e-06
	Bifidobacterium	rs55888705	4	1517826	G	A	0.0546319	0.0121139	6.67e-06
	Bifidobacterium	rs540489	17	72897722	G	T	-0.0637641	0.0138746	5.19e-06
	Bifidobacterium	rs75344046	21	31861790	T	C	0.232354	0.0505979	4.86e-06
	Bifidobacterium	rs73797465	5	142793467	G	T	-0.0953566	0.0209236	4.38e-06
	Bifidobacterium	rs76671854	5	169748189	G	C	-0.0846055	0.0184003	3.96e-06
	Bifidobacterium	rs857444	6	14617591	T	C	0.0558234	0.0121219	3.57e-06
	Bifidobacterium	rs56108664	5	537890	C	T	0.0729971	0.0157926	2.44e-06
	Bifidobacterium	rs62181700	2	189805784	A	G	-0.0624643	0.0131205	2.17e-06
	Bifidobacterium	rs4567981	2	49906864	A	T	0.0562084	0.0117923	1.93e-06
	Bifidobacterium	rs10841473	12	20378911	C	G	-0.0624207	0.0129438	1.65e-06
	Bifidobacterium	rs7322849	13	112859829	C	T	0.112428	0.0201813	1.08e-08
genus	Bilophila	rs1969927	12	100786847	A	G	0.0564589	0.0126935	9.07e-06
	Bilophila	rs9899990	17	9121579	G	A	-0.102702	0.0233878	9.07e-06
	Bilophila	rs2713349	7	9510367	T	A	0.0617228	0.0140174	8.63e-06
	Bilophila	rs60178956	8	90878338	A	G	-0.0624818	0.0141485	8.06e-06
	Bilophila	rs11069458	13	102402685	C	T	-0.0680947	0.015503	7.72e-06
	Bilophila	rs1917709	7	123174986	T	A	0.118509	0.026742	7.37e-06
	Bilophila	rs4798126	18	3765773	A	G	0.073288	0.016799	7.15e-06
	Bilophila	rs2728491	7	47211732	T	G	-0.0627416	0.0139456	6.33e-06
	Bilophila	rs72676854	8	109990939	C	T	0.123209	0.026882	5.62e-06
	Bilophila	rs8013541	14	67640571	T	A	-0.0571991	0.0125673	5.48e-06
	Bilophila	rs542415	15	50011554	C	T	-0.0613623	0.0133436	4.71e-06
	Bilophila	rs1241171	1	103299921	A	G	-0.0692654	0.0150148	4.24e-06
	Bilophila	rs6793291	3	194419531	A	C	0.112729	0.0241633	3.11e-06
	Bilophila	rs3827020	20	61980991	T	C	0.0766479	0.0160642	1.79e-06
	Bilophila	rs7802841	7	138583840	A	C	0.0670097	0.0137701	1.77e-06
	Bilophila	rs1571225	9	4940871	T	C	0.0826826	0.0170621	1.12e-06
	Bilophila	rs116261629	6	20505628	C	G	0.128112	0.0261358	8.62e-07
genus	Blautia	rs117001700	7	68396262	C	T	0.196414	0.0441122	8.84e-06
	Blautia	rs16892041	6	9298640	C	T	-0.0622605	0.0141804	8.82e-06
	Blautia	rs2788271	1	219117743	G	T	-0.0575596	0.0133492	7.16e-06
	Blautia	rs113271346	14	78062644	T	C	0.0782682	0.0172116	6.85e-06
	Blautia	rs3005511	6	74605806	G	A	0.0501085	0.0110768	6.19e-06
	Blautia	rs115043014	1	175757311	A	G	-0.206605	0.043992	5.19e-06
	Blautia	rs4926264	19	13420917	C	T	0.0826207	0.0178239	5.1e-06
	Blautia	rs682885	11	87805911	G	A	-0.0493376	0.0107359	4.49e-06
	Blautia	rs7860714	9	1866537	G	A	-0.0502178	0.0109853	4.09e-06
	Blautia	rs72973581	19	1043103	G	A	0.125169	0.0265408	1.74e-06
	Blautia	rs12453000	17	16895873	T	C	0.0625335	0.0129987	1.26e-06
	Blautia	rs11149971	16	77238810	T	C	0.117605	0.02339	1.04e-06
	Blautia	rs67794373	7	124210039	T	C	0.0601709	0.0123443	1e-06
genus	Butyricicoccus	rs12034718	1	67379595	G	A	0.0701199	0.0158214	9.58e-06
	Butyricicoccus	rs10084203	2	191304149	G	A	0.0549699	0.0123563	8.59e-06
	Butyricicoccus	rs4962426	10	126908208	T	G	0.0614216	0.0135979	7.38e-06
	Butyricicoccus	rs75238760	18	22899113	A	T	0.0619423	0.0139942	6.8e-06
	Butyricicoccus	rs62478070	7	157688150	G	T	0.224039	0.0494959	5.94e-06
	Butyricicoccus	rs12585793	13	27018240	C	T	-0.262206	0.0564729	5.79e-06
	Butyricicoccus	rs7322368	13	100213990	C	T	0.0815733	0.0183167	5.52e-06
	Butyricicoccus	rs2017189	4	7460153	T	G	-0.0506956	0.011024	3.87e-06
	Butyricicoccus	rs56221232	2	153453410	C	T	0.0828027	0.0167401	7.62e-07
genus	Butyricimonas	rs326049	5	997217	G	C	0.0759694	0.0167617	8.19e-06
	Butyricimonas	rs2114713	15	80528373	T	G	0.062721	0.0138998	6.88e-06
	Butyricimonas	rs12304031	12	129438771	A	G	-0.086278	0.0196846	6.7e-06
	Butyricimonas	rs11228830	11	56664962	G	A	0.135265	0.0298411	6.55e-06
	Butyricimonas	rs12458763	18	34091618	C	A	0.122037	0.0269587	6.37e-06
	Butyricimonas	rs270727	1	45082825	C	G	-0.0694173	0.0150795	5.38e-06
	Butyricimonas	rs71428626	2	83093264	T	G	-0.133188	0.0289905	4.8e-06
	Butyricimonas	rs1862649	16	22172866	A	G	0.113124	0.0248176	4.76e-06
	Butyricimonas	rs9657374	8	4834406	T	C	0.0680719	0.0148172	4.5e-06
	Butyricimonas	rs78453362	3	78740009	G	A	-0.14948	0.0327073	4.06e-06
	Butyricimonas	rs62130338	19	49162501	A	G	-0.0732608	0.0158324	3.9e-06
	Butyricimonas	rs782080	3	127468661	A	T	0.0653488	0.0137973	2.23e-06
	Butyricimonas	rs7083431	10	72711156	C	A	0.0703539	0.0144439	8.85e-07
	Butyricimonas	rs2642760	5	62119947	C	G	0.0713357	0.0145396	8.58e-07
	Butyricimonas	rs62390301	5	159867647	C	T	-0.0872983	0.0174893	7.42e-07
	Butyricimonas	rs113054641	21	16550389	A	G	-0.144881	0.0274574	1.74e-07
genus	Butyrivibrio	rs16934069	9	119693164	C	T	-0.133784	0.0299444	8.86e-06
	Butyrivibrio	rs4928024	3	54288503	G	A	-0.17471	0.0389333	8.19e-06
	Butyrivibrio	rs1007475	6	148403405	T	G	0.118065	0.0261271	7.92e-06
	Butyrivibrio	rs142855850	10	22587900	G	A	0.205013	0.0457138	6.86e-06
	Butyrivibrio	rs77356209	18	10267733	C	T	0.216874	0.0483299	6.66e-06
	Butyrivibrio	rs486484	20	811507	G	A	-0.108349	0.0240008	6.61e-06
	Butyrivibrio	rs17163238	5	128976021	A	G	0.140987	0.0309117	5.51e-06
	Butyrivibrio	rs7763512	6	21960091	A	G	0.119846	0.0253367	3.11e-06
	Butyrivibrio	rs74622183	14	34150977	G	A	-0.201027	0.0428204	2.46e-06
	Butyrivibrio	rs11761679	7	150596929	C	T	0.154775	0.0321539	2.2e-06
	Butyrivibrio	rs4537857	13	27292666	C	T	-0.12459	0.0260992	1.8e-06
	Butyrivibrio	rs7412979	1	235580646	G	C	0.186779	0.0389112	1.71e-06
	Butyrivibrio	rs16941336	17	20575697	T	C	0.127488	0.0267936	1.53e-06
	Butyrivibrio	rs72723662	14	76065563	T	C	0.224078	0.0449336	7.86e-07
	Butyrivibrio	rs7752361	6	111780705	G	A	-0.11923	0.0239975	7.69e-07
genus	Candidatus Soleaferrea	rs830149	19	47991441	G	C	0.184647	0.0397237	9.58e-06
	Candidatus Soleaferrea	rs2193878	3	190349049	A	T	0.228255	0.0509241	9.46e-06
	Candidatus Soleaferrea	rs7400877	14	76403542	C	T	-0.0951085	0.0212799	9.29e-06
	Candidatus Soleaferrea	rs6881988	5	172758774	C	G	-0.0819131	0.018185	9.23e-06
	Candidatus Soleaferrea	rs386526	10	82879688	G	C	0.0818459	0.0180086	8.33e-06
	Candidatus Soleaferrea	rs9973954	2	19885907	G	A	0.0892075	0.0195401	5.95e-06
	Candidatus Soleaferrea	rs6494306	15	62394540	G	A	-0.0969304	0.0214221	5.8e-06
	Candidatus Soleaferrea	rs4678258	3	137945192	C	T	0.0986136	0.0215646	5.53e-06
	Candidatus Soleaferrea	rs10809135	9	10611282	C	T	0.0834858	0.0182426	5.47e-06
	Candidatus Soleaferrea	rs36155147	7	352368	T	C	0.104966	0.0240995	5.41e-06
	Candidatus Soleaferrea	rs10090365	8	138638199	G	A	-0.0834413	0.0180989	4.17e-06
	Candidatus Soleaferrea	rs10108780	8	123882833	G	A	-0.092834	0.0199807	3.64e-06
	Candidatus Soleaferrea	rs61825792	1	224687852	C	T	0.112199	0.0231856	1.37e-06
genus	Catenibacterium	rs7742829	6	105089665	T	C	0.11411	0.0251099	5.61e-06
	Catenibacterium	rs73128290	7	57364320	G	A	0.129726	0.0284563	4.29e-06
	Catenibacterium	rs77285108	4	122282768	A	G	-0.161826	0.0353447	3.63e-06
	Catenibacterium	rs212393	6	159485742	A	G	-0.135254	0.0286209	3.62e-06
	Catenibacterium	rs12404911	1	240118443	T	C	0.140717	0.0304142	2.8e-06
genus	Christensenellaceae R 7group	rs79150079	5	29352420	A	C	0.121547	0.0270977	9.42e-06
	Christensenellaceae R 7group	rs62190261	2	230943099	C	A	0.0958394	0.0214723	8.74e-06
	Christensenellaceae R 7group	rs73952017	18	1779609	T	C	-0.0862164	0.0194354	8.46e-06
	Christensenellaceae R 7group	rs60954665	19	35883736	G	T	0.049815	0.0110787	7.13e-06
	Christensenellaceae R 7group	rs10461257	4	156131004	G	A	-0.0551969	0.0122069	6.51e-06
	Christensenellaceae R 7group	rs62132810	19	49279227	G	A	-0.0828853	0.0179623	5.67e-06
	Christensenellaceae R 7group	rs78521377	10	126448374	T	C	0.124992	0.0274797	5.61e-06
	Christensenellaceae R 7group	rs892686	9	83043376	G	A	0.0514099	0.011136	3.97e-06
	Christensenellaceae R 7group	rs17081797	18	67555560	G	A	-0.0904325	0.0204253	3.34e-06
	Christensenellaceae R 7group	rs62467127	7	118096925	T	C	0.114108	0.0251983	3.25e-06
	Christensenellaceae R 7group	rs999354	19	34076956	A	T	0.0580248	0.0117185	7.01e-07
genus	Clostridium sensustricto1	rs11586026	1	83252771	T	A	0.110967	0.0250498	8.85e-06
	Clostridium sensustricto1	rs11264403	1	155676492	A	G	-0.139062	0.0334454	7.76e-06
	Clostridium sensustricto1	rs12490337	3	111482845	G	C	-0.0616879	0.0137581	7.49e-06
	Clostridium sensustricto1	rs12341505	9	136710881	A	G	0.0810718	0.0180121	4.82e-06
	Clostridium sensustricto1	rs116847295	12	43485015	T	C	0.110021	0.0246032	4.58e-06
	Clostridium sensustricto1	rs115807074	5	84997131	G	A	-0.22736	0.0492575	4.32e-06
	Clostridium sensustricto1	rs2817172	1	3041519	T	C	0.058139	0.0124492	2.77e-06
	Clostridium sensustricto1	rs2795528	10	43270264	A	G	-0.184315	0.0392204	2.72e-06
	Clostridium sensustricto1	rs550843	6	165722832	C	T	-0.0783246	0.0169209	2.05e-06
genus	Collinsella	rs11597285	10	8589813	T	G	-0.0537947	0.0120548	9.38e-06
	Collinsella	rs59414781	15	50026113	G	C	0.0668866	0.0149773	9.15e-06
	Collinsella	rs12921100	16	77283458	T	A	0.0563759	0.0127019	8.23e-06
	Collinsella	rs149807560	19	56526640	A	C	-0.104264	0.0235841	7.1e-06
	Collinsella	rs62448871	7	24465024	A	C	-0.0540309	0.0120324	6.78e-06
	Collinsella	rs1496626	19	31760841	C	T	-0.0722307	0.01616	6.78e-06
	Collinsella	rs10890671	11	107123199	C	T	-0.0537401	0.0118848	6.52e-06
	Collinsella	rs75672793	4	149818294	G	A	-0.108908	0.0240522	6.14e-06
	Collinsella	rs2103510	21	29355467	A	G	0.0786551	0.0168217	2.42e-06
	Collinsella	rs2671662	17	47529492	G	C	-0.0567751	0.011945	2.22e-06
	Collinsella	rs73052258	2	195739311	A	G	0.0930178	0.0202658	1.72e-06
	Collinsella	rs9541268	13	68610061	A	C	0.09597	0.0197312	8.79e-07
genus	Coprobacter	rs28402691	4	96389240	C	T	0.110695	0.0251199	9.56e-06
	Coprobacter	rs76001613	4	3852385	G	C	0.21591	0.0493019	9.13e-06
	Coprobacter	rs12996055	2	137223458	C	A	0.0921817	0.0209405	8.08e-06
	Coprobacter	rs189356	20	57574851	A	G	0.0781125	0.0171916	6.26e-06
	Coprobacter	rs12684609	9	137784868	C	T	0.100827	0.0220366	6.1e-06
	Coprobacter	rs74919520	2	32242452	A	G	0.125703	0.0276296	5.76e-06
	Coprobacter	rs11532348	12	98289796	T	C	-0.103931	0.0226826	5.71e-06
	Coprobacter	rs5011652	15	91166608	C	G	0.0899597	0.020001	5.51e-06
	Coprobacter	rs72821405	6	4714797	C	T	-0.147365	0.0319978	4.76e-06
	Coprobacter	rs143662916	11	103549974	T	C	0.253264	0.0540141	3.07e-06
	Coprobacter	rs3828477	3	46483717	T	G	-0.091218	0.019569	2.89e-06
	Coprobacter	rs55672356	4	34852443	A	T	-0.193354	0.0413815	2.74e-06
	Coprobacter	rs213863	6	97234939	T	C	-0.0887412	0.0188377	2.35e-06
	Coprobacter	rs305411	1	88233128	G	A	0.129218	0.0264518	1.01e-06
genus	Coprococcus1	rs1519491	2	22079770	C	T	0.0499197	0.0113558	8.95e-06
	Coprococcus1	rs946513	10	15913820	T	C	0.205899	0.0460018	8.62e-06
	Coprococcus1	rs73167075	3	165693143	C	T	0.0573137	0.0127573	8.57e-06
	Coprococcus1	rs1762123	6	150288094	T	C	-0.0891532	0.0198554	8.01e-06
	Coprococcus1	rs12886051	14	29898456	C	G	-0.0521782	0.0118051	8.01e-06
	Coprococcus1	rs2907920	19	2600717	G	A	0.0561173	0.0126824	7.65e-06
	Coprococcus1	rs12794898	11	124554061	T	G	0.0903299	0.0197212	4.92e-06
	Coprococcus1	rs7784490	7	132556835	G	C	-0.0518543	0.0113136	4.55e-06
	Coprococcus1	rs1576241	6	72529277	G	A	-0.0510343	0.0109535	3.33e-06
	Coprococcus1	rs73031725	11	134622282	C	T	0.167591	0.0355224	1.98e-06
	Coprococcus1	rs1010560	1	30400301	A	C	0.0580232	0.0122722	1.96e-06
	Coprococcus1	rs56405618	4	174468316	G	A	-0.08963	0.0186508	1.57e-06
	Coprococcus1	rs74101919	1	95424321	C	T	-0.0718989	0.0144651	1.03e-06
	Coprococcus1	rs4277593	20	4319420	A	G	-0.0585649	0.0109914	1.14e-07
genus	Coprococcus2	rs12634070	3	180544880	C	T	0.0736486	0.0164921	9.95e-06
	Coprococcus2	rs35890118	10	129715759	G	A	-0.066536	0.0147661	8.26e-06
	Coprococcus2	rs10070053	5	34794789	G	A	0.0594312	0.0135375	7.65e-06
	Coprococcus2	rs61823518	1	223688236	C	A	-0.0955381	0.0215724	6.68e-06
	Coprococcus2	rs9426473	1	4210455	G	A	0.0727361	0.0161662	6.31e-06
	Coprococcus2	rs2482516	9	25554068	T	C	0.0754415	0.0164619	4.72e-06
	Coprococcus2	rs72680320	4	131125786	C	T	-0.0649382	0.013919	2.27e-06
	Coprococcus2	rs1958519	14	86833255	A	T	0.0665288	0.0138558	1.58e-06
	Coprococcus2	rs6677933	1	112139008	T	C	-0.0804405	0.0164216	1.19e-06
	Coprococcus2	rs59936925	20	49266770	T	A	0.117085	0.0233995	9.38e-07
genus	Coprococcus3	rs11077359	17	76343961	C	T	-0.0645443	0.0148833	9.64e-06
	Coprococcus3	rs10810043	9	13799809	G	A	0.0515518	0.0115923	9.27e-06
	Coprococcus3	rs13247359	7	76357726	A	G	0.051211	0.0113031	7.33e-06
	Coprococcus3	rs4575475	14	99141751	A	G	0.0619514	0.0137787	7.04e-06
	Coprococcus3	rs11080344	17	26104511	T	C	0.0516921	0.0113054	4.79e-06
	Coprococcus3	rs7521171	1	149998497	A	G	-0.0596434	0.0129279	4.32e-06
	Coprococcus3	rs13394391	2	240727657	T	C	-0.0709302	0.0150918	2.2e-06
	Coprococcus3	rs178271	22	21331556	C	T	0.145257	0.0294239	7.81e-07
	Coprococcus3	rs62481985	8	4128340	C	G	-0.0582385	0.0115052	4.18e-07
	Coprococcus3	rs8100692	19	40032132	C	T	0.0577411	0.0113476	4.16e-07
genus	Defluviitaleaceae UCG011	rs2892880	4	120741726	A	G	0.0817755	0.0181686	6.83e-06
	Defluviitaleaceae UCG011	rs28696126	7	79734541	T	A	-0.106503	0.0238473	6.63e-06
	Defluviitaleaceae UCG011	rs4344384	10	66407366	T	G	0.0715978	0.0156309	4.83e-06
	Defluviitaleaceae UCG011	rs9725395	1	85205632	G	A	-0.13834	0.029554	3.52e-06
	Defluviitaleaceae UCG011	rs9608282	22	24804081	G	T	0.142939	0.0299793	2.52e-06
	Defluviitaleaceae UCG011	rs55658617	21	41811003	C	T	0.174369	0.0362226	2.15e-06
	Defluviitaleaceae UCG011	rs1582238	1	118723685	C	T	0.0805036	0.0167257	1.57e-06
	Defluviitaleaceae UCG011	rs112893842	9	8786663	C	T	0.11381	0.0232806	1.45e-06
	Defluviitaleaceae UCG011	rs4677103	3	72207794	G	A	0.0977912	0.0197263	9.6e-07
	Defluviitaleaceae UCG011	rs72731813	4	147414743	T	C	-0.147383	0.0293796	4.33e-07
genus	Desulfovibrio	rs7729080	5	52653978	A	C	-0.070287	0.0157691	9.96e-06
	Desulfovibrio	rs2032031	10	130170270	G	A	-0.0654931	0.0148681	9.14e-06
	Desulfovibrio	rs72647089	8	57972916	G	T	-0.106594	0.0239337	8.3e-06
	Desulfovibrio	rs2590913	13	64264446	A	G	0.154496	0.0339396	6.65e-06
	Desulfovibrio	rs12031543	1	68664315	C	T	-0.127185	0.0281887	6.55e-06
	Desulfovibrio	rs4797774	18	13447995	A	G	0.212582	0.0470044	5.64e-06
	Desulfovibrio	rs6580353	5	139410687	C	T	0.0770979	0.0169735	4.94e-06
	Desulfovibrio	rs13066142	3	67478973	A	G	0.119141	0.0250891	3.79e-06
	Desulfovibrio	rs11160353	14	97116904	A	T	-0.0691756	0.0147285	2.7e-06
	Desulfovibrio	rs2853179	8	105462047	T	C	0.0811971	0.0174234	2.42e-06
	Desulfovibrio	rs16863365	2	198089911	G	A	0.109402	0.0226964	1.79e-06
genus	Dialister	rs764177	3	45809449	A	C	-0.0601454	0.0135366	9.61e-06
	Dialister	rs75416973	1	172809633	G	A	0.0727223	0.016451	9.46e-06
	Dialister	rs76680460	9	25447080	A	G	-0.161296	0.0364332	8.19e-06
	Dialister	rs2314294	16	9336862	C	T	0.0865932	0.0193719	8.08e-06
	Dialister	rs10138457	14	102458052	C	T	-0.113054	0.0261933	7.88e-06
	Dialister	rs10938938	4	23294359	A	G	-0.0773514	0.0170915	7.37e-06
	Dialister	rs2435610	7	150890034	C	A	0.0647131	0.0143314	5.93e-06
	Dialister	rs11071887	15	32955095	C	T	0.0662403	0.0146315	5.91e-06
	Dialister	rs4747450	10	23199653	A	C	0.0668509	0.0147685	5.84e-06
	Dialister	rs517089	11	10967286	A	T	0.076227	0.0170411	5.14e-06
	Dialister	rs4753063	11	92267129	A	G	-0.0596297	0.0130052	4.86e-06
	Dialister	rs11166701	8	138295725	A	G	-0.0655301	0.013186	5.51e-07
genus	Dorea	rs12537781	7	154978183	C	T	-0.055544	0.0125223	9.15e-06
	Dorea	rs345219	3	6826520	G	T	-0.0497368	0.0112621	8.8e-06
	Dorea	rs11150408	16	81803497	G	T	0.0488254	0.0109063	7.06e-06
	Dorea	rs62583469	9	106815466	A	T	-0.0634136	0.0142227	5.78e-06
	Dorea	rs12216169	6	116078810	A	T	0.0881722	0.0193683	5.33e-06
	Dorea	rs3005511	6	74605806	G	A	0.0516127	0.0112852	5.29e-06
	Dorea	rs1899291	4	60992340	T	C	0.0697217	0.0150285	4.57e-06
	Dorea	rs4793307	17	70733523	T	C	0.0574165	0.0122472	4.01e-06
	Dorea	rs73729431	6	25078050	T	C	-0.13745	0.0299983	3.17e-06
	Dorea	rs13279148	8	127905865	A	G	0.0715309	0.0150878	2.25e-06
	Dorea	rs62503162	8	15768657	G	A	-0.0974091	0.0194379	7.47e-07
genus	Eggerthella	rs2877457	4	70483957	A	G	-0.093486	0.0210208	9.03e-06
	Eggerthella	rs67490567	15	65691324	C	T	0.108495	0.0245457	8.94e-06
	Eggerthella	rs6430926	2	141337454	T	C	0.0879736	0.0197127	8.37e-06
	Eggerthella	rs13070736	3	20807454	C	A	-0.121331	0.0272024	7.62e-06
	Eggerthella	rs4985746	17	17098213	A	G	0.110522	0.0247653	5.71e-06
	Eggerthella	rs1784446	11	102461599	A	G	0.0907728	0.0198096	5.23e-06
	Eggerthella	rs76663501	20	55647869	T	C	0.175349	0.0378576	4.83e-06
	Eggerthella	rs3851328	2	45453805	G	T	-0.107774	0.0236527	4.18e-06
	Eggerthella	rs2223081	21	29778032	A	G	0.102572	0.0221108	3.89e-06
	Eggerthella	rs112205261	1	9136139	C	T	-0.188618	0.0403613	3.35e-06
	Eggerthella	rs2240838	7	38335954	G	A	0.0980582	0.0197653	7.36e-07
genus	Eisenbergiella	rs12710729	2	19973210	A	C	0.0893384	0.0199069	9.84e-06
	Eisenbergiella	rs12257723	10	109417101	C	A	-0.0952742	0.0211569	8.85e-06
	Eisenbergiella	rs11938607	4	189060431	C	T	0.0978125	0.0216636	8.22e-06
	Eisenbergiella	rs13258851	8	55330814	G	A	0.137001	0.0302124	7.75e-06
	Eisenbergiella	rs11079158	17	53367641	C	T	0.100627	0.022546	7.35e-06
	Eisenbergiella	rs1553971	3	111419486	G	T	0.120965	0.0263054	5.27e-06
	Eisenbergiella	rs11027642	11	24001840	T	C	0.129006	0.0284844	4.92e-06
	Eisenbergiella	rs4462860	21	21610254	A	G	0.0939071	0.0201104	4.16e-06
	Eisenbergiella	rs1508033	15	53375201	C	A	0.091546	0.0195787	3.23e-06
	Eisenbergiella	rs3812426	8	50822676	A	G	0.106447	0.0224159	2.72e-06
	Eisenbergiella	rs2683098	15	36178565	T	C	0.107319	0.022515	2.24e-06
	Eisenbergiella	rs12278566	11	124764527	A	T	-0.121065	0.0251658	1.65e-06
genus	Enterorhabdus	rs2051957	7	89709883	T	C	0.0843291	0.0189864	8.9e-06
	Enterorhabdus	rs10098492	8	113109756	C	T	0.132323	0.0293688	6.41e-06
	Enterorhabdus	rs77655283	2	236439879	A	G	0.132988	0.0298306	5.88e-06
	Enterorhabdus	rs9470637	6	37567189	T	A	-0.0755513	0.0166263	5.7e-06
	Enterorhabdus	rs73331712	12	69515102	C	T	0.26199	0.055123	4.85e-06
	Enterorhabdus	rs424715	19	35863028	C	T	0.0818743	0.0174855	4.41e-06
	Enterorhabdus	rs3017103	11	62174193	G	A	0.0980897	0.0208995	2.94e-06
	Enterorhabdus	rs114731706	2	19611953	G	T	0.182308	0.0382298	2.17e-06
	Enterorhabdus	rs7923280	10	20280612	T	A	0.0860019	0.0169148	5.24e-07
	Enterorhabdus	rs11098863	4	127336602	A	T	-0.0966008	0.0162677	3.06e-09
genus	Erysipelatoclostridium	rs3804326	6	24292185	G	A	0.14147	0.0336352	9.85e-06
	Erysipelatoclostridium	rs61806970	1	167818597	T	C	0.142548	0.0320688	9.09e-06
	Erysipelatoclostridium	rs2901723	11	36871523	A	C	0.0641339	0.0144295	8.79e-06
	Erysipelatoclostridium	rs45480394	19	55857777	G	T	-0.0687134	0.0151835	7.66e-06
	Erysipelatoclostridium	rs1434153	2	34595533	A	G	-0.0684526	0.0152443	6.85e-06
	Erysipelatoclostridium	rs9590927	13	46372065	A	G	-0.0646003	0.0143479	6.39e-06
	Erysipelatoclostridium	rs34528142	17	71411325	G	C	-0.0875551	0.0195556	6.13e-06
	Erysipelatoclostridium	rs16936671	10	36394609	T	C	-0.0968026	0.0217883	6.04e-06
	Erysipelatoclostridium	rs17804233	5	77815056	C	T	-0.0662914	0.0144203	4.59e-06
	Erysipelatoclostridium	rs340991	5	34892042	G	A	-0.0740482	0.0158891	3.75e-06
	Erysipelatoclostridium	rs622418	9	90586043	G	A	-0.0668051	0.0143224	3.68e-06
	Erysipelatoclostridium	rs6474512	8	38780606	C	A	0.067015	0.0143201	3.02e-06
	Erysipelatoclostridium	rs58236560	11	121876913	T	G	-0.111157	0.0234426	2.16e-06
	Erysipelatoclostridium	rs4697572	4	25446787	G	A	-0.0810636	0.0163308	7.59e-07
	Erysipelatoclostridium	rs710230	1	42333631	C	T	0.143381	0.0281514	6.33e-07
	Erysipelatoclostridium	rs7221249	17	10177708	G	A	0.0839861	0.0142741	4.31e-09
genus	Erysipelotrichaceae UCG003	rs73074432	7	20554814	T	C	0.072154	0.0164378	9.99e-06
	Erysipelotrichaceae UCG003	rs12251396	10	873148	G	A	-0.0705399	0.0158766	9.52e-06
	Erysipelotrichaceae UCG003	rs79396538	14	47935928	G	C	0.0848148	0.0191146	8.63e-06
	Erysipelotrichaceae UCG003	rs11666127	19	57828980	G	A	-0.0719187	0.0161371	7.9e-06
	Erysipelotrichaceae UCG003	rs6875357	5	32345671	T	C	0.165673	0.0353831	6.7e-06
	Erysipelotrichaceae UCG003	rs4758231	11	7765096	T	G	-0.0551754	0.0122047	6.55e-06
	Erysipelotrichaceae UCG003	rs8053479	16	4076830	G	A	-0.0838212	0.0186509	5.83e-06
	Erysipelotrichaceae UCG003	rs59104037	18	43034126	G	A	-0.0951263	0.0204742	4.48e-06
	Erysipelotrichaceae UCG003	rs75949021	2	175403951	C	T	-0.169667	0.0374238	3.58e-06
	Erysipelotrichaceae UCG003	rs62403464	6	24220160	C	T	-0.0731743	0.0156516	3.44e-06
	Erysipelotrichaceae UCG003	rs17798136	7	33684926	A	G	0.158818	0.0347674	3.24e-06
	Erysipelotrichaceae UCG003	rs59068084	4	113256737	G	T	0.0564772	0.0120224	3.12e-06
	Erysipelotrichaceae UCG003	rs11994308	8	91660344	T	C	0.115417	0.0242503	1.33e-06
	Erysipelotrichaceae UCG003	rs10164067	18	46614602	G	T	-0.10326	0.0212405	1.13e-06
	Erysipelotrichaceae UCG003	rs28568391	10	125628540	G	A	-0.0583911	0.0118741	6.42e-07
	Erysipelotrichaceae UCG003	rs76502207	15	86522244	C	T	0.144844	0.0289929	6.41e-07
genus	Escherichia Shigella	rs57024273	2	236515155	C	T	0.0626172	0.0139919	9.7e-06
	Escherichia Shigella	rs117092367	10	69394914	T	A	0.117362	0.0264533	9.65e-06
	Escherichia Shigella	rs2798105	1	48961903	G	A	-0.100851	0.0222045	8.25e-06
	Escherichia Shigella	rs112767262	16	3750623	C	T	0.0732963	0.0163589	8.21e-06
	Escherichia Shigella	rs118526	5	79863544	A	C	-0.0594401	0.013598	8e-06
	Escherichia Shigella	rs4731451	7	128054100	A	G	-0.0609885	0.0135157	7.47e-06
	Escherichia Shigella	rs7502686	17	14173290	C	G	-0.136384	0.0302576	5.9e-06
	Escherichia Shigella	rs11706043	3	3173016	A	T	0.075657	0.0164155	5.87e-06
	Escherichia Shigella	rs113513883	7	140678199	G	A	0.172283	0.038041	5.28e-06
	Escherichia Shigella	rs35555519	16	77711641	G	C	0.101976	0.0222883	4.92e-06
	Escherichia Shigella	rs592299	9	136179347	C	T	-0.0592004	0.0129486	4.77e-06
	Escherichia Shigella	rs113127095	13	23253392	G	A	0.151009	0.0323434	3.33e-06
	Escherichia Shigella	rs1154904	11	134774845	G	A	-0.0613376	0.0130644	3.04e-06
	Escherichia Shigella	rs73208162	21	39324484	G	A	-0.119296	0.024839	2.19e-06
	Escherichia Shigella	rs2267739	7	31136897	C	G	0.115505	0.0237628	1.42e-06
genus	Faecalibacterium	rs61875484	10	128614990	G	C	0.0817953	0.018369	9.18e-06
	Faecalibacterium	rs12753492	1	14201546	C	A	0.0641305	0.0149933	8.8e-06
	Faecalibacterium	rs79656633	1	111036827	C	T	0.145631	0.0323019	8.14e-06
	Faecalibacterium	rs2835874	21	39027901	C	T	-0.0866356	0.0196496	7.54e-06
	Faecalibacterium	rs11776390	8	38593645	C	T	-0.078354	0.017183	6.4e-06
	Faecalibacterium	rs114946999	2	37125235	T	C	-0.0861565	0.01896	5.7e-06
	Faecalibacterium	rs9536330	13	53567017	C	T	-0.048317	0.010797	5.33e-06
	Faecalibacterium	rs28376661	15	47404021	G	C	0.0504817	0.0109368	3.66e-06
	Faecalibacterium	rs75499067	16	6099863	T	C	0.227585	0.0465522	1.76e-06
	Faecalibacterium	rs6910935	6	131587157	G	A	0.134864	0.0277032	1.38e-06
	Faecalibacterium	rs1271565	14	64044097	T	C	-0.0576251	0.0119649	1.3e-06
	Faecalibacterium	rs12320842	12	83502773	G	C	0.094833	0.0163962	7.57e-09
genus	Family XIII AD3011 group	rs11736617	4	38917830	A	G	-0.0759493	0.0172101	9.02e-06
	Family XIII AD3011 group	rs9837139	3	29811865	G	A	0.10752	0.0240482	8.71e-06
	Family XIII AD3011 group	rs739451	9	136678954	T	C	0.0649589	0.0147534	7.88e-06
	Family XIII AD3011 group	rs149302	5	14159925	C	T	-0.0645635	0.0143225	7.48e-06
	Family XIII AD3011 group	rs12911842	15	40047706	T	A	-0.0811976	0.0183335	6.91e-06
	Family XIII AD3011 group	rs11126423	2	74195551	T	C	0.0904399	0.0196301	5.91e-06
	Family XIII AD3011 group	rs17156849	7	28603985	A	G	-0.112891	0.0245292	4.19e-06
	Family XIII AD3011 group	rs62029761	16	16006242	G	A	0.128753	0.0276002	3.89e-06
	Family XIII AD3011 group	rs12812672	12	18127597	C	T	-0.096065	0.020828	2.56e-06
	Family XIII AD3011 group	rs72730932	1	192019835	A	C	-0.0899559	0.0177107	6.89e-07
	Family XIII AD3011 group	rs16840310	1	240694163	G	A	-0.0608052	0.0122149	6.75e-07
	Family XIII AD3011 group	rs62200412	20	4618639	T	C	-0.0800851	0.0163834	5.8e-07
	Family XIII AD3011 group	rs9852893	3	3556826	G	C	0.0657834	0.0129056	3.88e-07
genus	Family XIII UCG001	rs8076666	17	78223817	G	A	0.088655	0.0198094	8.02e-06
	Family XIII UCG001	rs112362903	17	33761027	G	A	-0.149047	0.0333271	7.88e-06
	Family XIII UCG001	rs2276529	21	45153079	G	C	-0.0759406	0.0165099	5.36e-06
	Family XIII UCG001	rs3842897	1	183503664	A	G	-0.112639	0.0242751	5.2e-06
	Family XIII UCG001	rs62414802	6	76598635	T	C	-0.0611904	0.013457	4.29e-06
	Family XIII UCG001	rs76463770	3	45479090	G	A	0.19313	0.0419866	3.77e-06
	Family XIII UCG001	rs7119679	11	94681786	A	G	-0.0809085	0.0174782	3.52e-06
	Family XIII UCG001	rs116979587	15	25151194	A	T	-0.121679	0.0260821	3.05e-06
	Family XIII UCG001	rs1426266	3	188224096	C	T	-0.0665521	0.0137151	1.25e-06
	Family XIII UCG001	rs12049454	1	85228325	C	T	-0.0647298	0.0134065	1.17e-06
genus	Flavonifractor	rs12038887	1	102287083	G	C	0.0942719	0.0211646	9.37e-06
	Flavonifractor	rs114873521	5	168218403	T	C	-0.130067	0.0294087	7.13e-06
	Flavonifractor	rs11642826	16	6696929	C	G	0.14686	0.0325191	6.65e-06
	Flavonifractor	rs11811696	1	237351354	C	T	-0.116063	0.0241012	2.07e-06
	Flavonifractor	rs34066017	11	44849689	G	A	0.0764294	0.0159789	1.52e-06
	Flavonifractor	rs806808	10	32381186	C	T	0.0667272	0.0136557	1.18e-06
	Flavonifractor	rs12030302	1	77887835	G	A	-0.0692276	0.0137467	5.61e-07
genus	Fusicatenibacter	rs206581	18	10370596	G	A	-0.0568339	0.0127894	8.96e-06
	Fusicatenibacter	rs792108	2	5532793	C	T	-0.0508345	0.0113843	8.5e-06
	Fusicatenibacter	rs73103914	12	58658311	G	A	-0.0597324	0.0134458	8.3e-06
	Fusicatenibacter	rs8028026	15	88353215	G	A	-0.0792146	0.0180505	8.06e-06
	Fusicatenibacter	rs10439674	21	42681392	G	A	-0.0572129	0.0130007	7.68e-06
	Fusicatenibacter	rs9905659	17	70697344	A	G	-0.061617	0.0136576	7.31e-06
	Fusicatenibacter	rs6515626	20	25257001	A	G	0.141575	0.0313559	7.29e-06
	Fusicatenibacter	rs167879	20	55937366	T	C	-0.0659543	0.0148763	5.87e-06
	Fusicatenibacter	rs60254196	7	148856720	G	A	-0.0492427	0.0109365	5.47e-06
	Fusicatenibacter	rs1864685	17	70721782	C	A	-0.0494799	0.0108105	4.96e-06
	Fusicatenibacter	rs8063430	16	73821805	C	T	-0.104026	0.022217	4.93e-06
	Fusicatenibacter	rs62187631	2	226649570	C	T	-0.0710571	0.015924	4.55e-06
	Fusicatenibacter	rs2039204	9	130371107	A	T	-0.0497414	0.0107941	3.94e-06
	Fusicatenibacter	rs3303	10	120447429	C	T	-0.0953657	0.020407	3.94e-06
	Fusicatenibacter	rs2025938	10	112177119	A	G	-0.0967298	0.0205426	2.99e-06
	Fusicatenibacter	rs62353480	5	29595000	G	A	-0.0701397	0.0145589	1.57e-06
	Fusicatenibacter	rs2132128	8	15360718	A	G	-0.0771914	0.0160344	1.08e-06
	Fusicatenibacter	rs704418	3	64252803	C	T	0.0739124	0.0151073	7.77e-07
	Fusicatenibacter	rs4378146	1	24927625	C	A	-0.0616691	0.0125259	7.2e-07
genus	Gordonibacter	rs117347059	7	129433205	C	G	-0.128261	0.0285123	9.17e-06
	Gordonibacter	rs4596722	9	88787144	G	A	0.102908	0.0231571	9.06e-06
	Gordonibacter	rs13412653	2	30158494	C	A	0.107597	0.0239228	8.61e-06
	Gordonibacter	rs61934597	12	131024079	T	C	-0.172495	0.0388567	8.37e-06
	Gordonibacter	rs35042269	4	8142607	A	C	-0.180293	0.0403296	8.11e-06
	Gordonibacter	rs72939513	1	83136096	G	A	-0.21399	0.0490592	7.98e-06
	Gordonibacter	rs768830	7	18970607	A	G	0.149852	0.0333315	7.76e-06
	Gordonibacter	rs3765837	1	210628449	G	T	-0.190729	0.0433608	7.17e-06
	Gordonibacter	rs71545975	7	47144505	G	A	-0.153972	0.0338918	7.04e-06
	Gordonibacter	rs16955299	17	52957210	A	G	-0.196423	0.0433538	6.37e-06
	Gordonibacter	rs322296	7	136937189	A	G	0.17869	0.037722	4.02e-06
	Gordonibacter	rs72714787	4	136768501	A	C	0.181405	0.0377102	1.43e-06
	Gordonibacter	rs7220558	17	10148653	T	A	0.116884	0.0234834	6.71e-07
	Gordonibacter	rs7294633	12	29024534	T	C	0.12867	0.0249946	3.44e-07
	Gordonibacter	rs76287110	3	187450354	T	A	-0.242965	0.0466177	1.67e-07
genus	Haemophilus	rs12876183	13	85114550	A	T	0.0749201	0.016711	9.62e-06
	Haemophilus	rs10840326	11	9951672	G	C	-0.0677384	0.0151463	7.37e-06
	Haemophilus	rs56310940	7	24360361	C	G	-0.108393	0.0247052	7.23e-06
	Haemophilus	rs10781340	9	78752170	A	G	0.0948915	0.0203221	4.32e-06
	Haemophilus	rs4822728	22	26891808	C	T	0.0705861	0.0151388	3.48e-06
	Haemophilus	rs9574096	13	36104947	T	A	-0.0736375	0.0155227	2.18e-06
	Haemophilus	rs9895850	17	64535013	C	T	-0.192957	0.0416755	2.14e-06
	Haemophilus	rs35509	12	115493337	A	G	0.128249	0.0268779	2.01e-06
	Haemophilus	rs76022354	10	94306385	T	C	0.244638	0.0505504	1.83e-06
	Haemophilus	rs78909003	9	105650242	C	T	-0.246256	0.0503924	1.67e-06
	Haemophilus	rs9328464	6	8350917	C	T	0.0723095	0.0148799	1.42e-06
	Haemophilus	rs111582866	16	48742489	A	G	-0.124265	0.026016	1.27e-06
	Haemophilus	rs12191680	6	129224488	G	C	0.106544	0.0200323	1.47e-07
	Haemophilus	rs9382510	6	55448491	T	C	-0.093521	0.0172649	7.12e-08
genus	Holdemanella	rs12415649	10	125021315	C	G	0.0839384	0.0190567	7.88e-06
	Holdemanella	rs1926302	1	65153340	A	G	-0.107972	0.0231421	7.5e-06
	Holdemanella	rs35228298	3	85392882	A	G	0.0934832	0.0202886	7.3e-06
	Holdemanella	rs62113381	19	7668225	C	T	-0.105447	0.0232029	5.54e-06
	Holdemanella	rs1830029	7	14728950	G	C	-0.0954096	0.021093	5.35e-06
	Holdemanella	rs34187114	8	138623633	A	C	-0.104505	0.022601	5.13e-06
	Holdemanella	rs12513188	4	71000791	A	G	0.0903906	0.0195276	4.65e-06
	Holdemanella	rs8113760	19	43851935	A	G	0.078999	0.01734	4.62e-06
	Holdemanella	rs4541991	9	105004835	C	T	-0.0927334	0.0194435	2.1e-06
	Holdemanella	rs75764681	10	4494630	C	T	-0.283103	0.0598999	1.94e-06
	Holdemanella	rs73011279	19	15020095	C	T	-0.0961669	0.0199336	1.36e-06
	Holdemanella	rs607782	6	4148609	C	T	-0.0854214	0.0172515	7.19e-07
	Holdemanella	rs761624	6	163603171	G	C	0.0959801	0.0179537	1.38e-07
genus	Holdemania	rs12701617	7	38292857	G	A	-0.0660617	0.0149427	9.52e-06
	Holdemania	rs113593397	8	123973840	G	A	-0.128935	0.0282526	9.36e-06
	Holdemania	rs10885477	10	115332413	C	T	-0.135137	0.0301894	8.6e-06
	Holdemania	rs967319	3	60615680	C	T	0.0788638	0.0176744	8.38e-06
	Holdemania	rs73139538	7	63323145	A	G	-0.148594	0.0327469	7.77e-06
	Holdemania	rs4146507	5	106209093	T	C	0.079488	0.0177002	7.23e-06
	Holdemania	rs11080063	17	26789271	A	G	-0.0665238	0.0149837	6.67e-06
	Holdemania	rs80149660	10	129908282	T	C	-0.232987	0.0519183	6.04e-06
	Holdemania	rs9529719	13	70856516	C	T	0.074038	0.0160494	5.97e-06
	Holdemania	rs55888180	17	76443497	G	C	0.128671	0.0282795	5.89e-06
	Holdemania	rs111745969	15	93110222	G	A	0.120677	0.0265781	3.71e-06
	Holdemania	rs41438744	14	102553414	G	C	-0.12487	0.027013	2.44e-06
	Holdemania	rs150096134	12	39589195	A	T	0.162139	0.0332089	2.38e-06
	Holdemania	rs116500994	13	81685543	T	G	-0.13755	0.0293386	2.34e-06
	Holdemania	rs77293403	5	77388406	G	A	0.164556	0.0341775	1.77e-06
	Holdemania	rs6133067	20	3839754	C	T	0.0910829	0.0178561	5.17e-07
	Holdemania	rs9500080	6	105737322	T	C	0.0926764	0.0178886	4.09e-07
	Holdemania	rs1867876	11	18768068	C	T	0.0842919	0.0162192	2.74e-07
genus	Howardella	rs2154047	14	95452797	A	C	-0.192557	0.0420093	9.97e-06
	Howardella	rs3791893	2	218819396	G	A	0.147035	0.034023	9.5e-06
	Howardella	rs10048062	15	98476920	T	C	-0.147352	0.0336531	8.59e-06
	Howardella	rs36081916	7	93527414	C	T	-0.18123	0.0402987	4.7e-06
	Howardella	rs61771805	1	72972799	T	A	-0.136779	0.0296811	4.03e-06
	Howardella	rs12452946	17	17253288	G	A	-0.105833	0.0228941	3.8e-06
	Howardella	rs672217	18	60125134	A	G	0.164146	0.0349993	3.52e-06
	Howardella	rs609430	4	169178315	G	T	-0.112045	0.0239328	3.34e-06
	Howardella	rs1484873	18	43206985	G	A	-0.227831	0.046335	2.56e-06
	Howardella	rs17167098	7	133154356	A	G	-0.169366	0.0352068	1.12e-06
	Howardella	rs901099	11	77901287	G	T	-0.12718	0.0250924	6.53e-07
genus	Hungatella	rs13249325	8	14853525	G	T	-0.100023	0.0225883	9.69e-06
	Hungatella	rs10044993	5	58424440	A	C	0.139547	0.0316748	8.07e-06
	Hungatella	rs17092615	14	95973619	A	G	0.152235	0.0337867	7.38e-06
	Hungatella	rs72759041	15	89577376	T	G	-0.126025	0.0282242	3.86e-06
	Hungatella	rs13128780	4	166058998	C	T	-0.149725	0.0312777	1.75e-06
genus	Intestinibacter	rs68093214	3	70657785	T	C	0.0662258	0.0149877	9.26e-06
	Intestinibacter	rs893394	2	20054971	A	G	0.0583322	0.0130729	7.85e-06
	Intestinibacter	rs62430350	6	170918194	C	T	0.151096	0.0351476	6.84e-06
	Intestinibacter	rs2098844	11	127703160	T	C	-0.0575295	0.0128416	6.79e-06
	Intestinibacter	rs6062862	20	61325223	G	A	0.0924508	0.0204658	6.68e-06
	Intestinibacter	rs9348442	6	10303945	T	C	0.099082	0.0221625	6.26e-06
	Intestinibacter	rs447950	5	148846426	G	A	0.0628342	0.0136652	5.64e-06
	Intestinibacter	rs2702387	4	179361262	G	A	0.0608559	0.0132145	4.26e-06
	Intestinibacter	rs6875660	5	159686256	T	C	0.0890455	0.0193905	3.06e-06
	Intestinibacter	rs118030283	16	5993076	A	G	-0.151829	0.0324471	2.67e-06
	Intestinibacter	rs478972	11	125663184	C	T	-0.142681	0.0297116	1.82e-06
	Intestinibacter	rs16938435	9	21502923	C	T	-0.112189	0.0235439	1.8e-06
	Intestinibacter	rs4327025	15	92446683	A	G	-0.0810346	0.0154397	1.64e-07
	Intestinibacter	rs10805326	4	14324623	A	G	0.0775151	0.0139665	3.55e-08
genus	Intestinimonas	rs9823439	3	17187502	C	T	-0.0581947	0.0131455	9.86e-06
	Intestinimonas	rs1000888	13	23343542	G	C	-0.0585038	0.013219	9.71e-06
	Intestinimonas	rs62427239	6	155737906	A	C	0.162658	0.0367647	9.41e-06
	Intestinimonas	rs6934519	6	67200802	T	C	0.0692373	0.0151154	8.57e-06
	Intestinimonas	rs2276760	3	150620956	G	A	-0.0685233	0.0152546	7.84e-06
	Intestinimonas	rs4113676	20	6218922	C	A	-0.218507	0.0490152	7.42e-06
	Intestinimonas	rs994794	4	114608814	C	G	-0.141905	0.0315074	7.31e-06
	Intestinimonas	rs17067892	8	3763540	T	C	0.107194	0.0250013	6.38e-06
	Intestinimonas	rs72982915	2	140898088	T	C	0.183158	0.0402743	4.91e-06
	Intestinimonas	rs1859797	7	22007303	A	G	0.060368	0.0131793	4.12e-06
	Intestinimonas	rs7170984	15	93819735	C	T	-0.0658116	0.0140767	2.98e-06
	Intestinimonas	rs62240188	3	10611142	A	G	0.130074	0.0267179	2.2e-06
	Intestinimonas	rs12566247	1	43767569	A	T	0.0637084	0.0135355	2.19e-06
	Intestinimonas	rs10262702	7	66890843	C	T	0.0918017	0.0194885	2.06e-06
	Intestinimonas	rs2731794	5	17209391	T	C	0.120632	0.0257529	1.92e-06
	Intestinimonas	rs2930225	16	85327902	T	G	0.0729524	0.0152948	1.35e-06
	Intestinimonas	rs4784055	16	58818770	C	T	-0.175324	0.038599	8.72e-07
	Intestinimonas	rs716604	2	6514088	G	A	0.0818068	0.0165992	8.57e-07
	Intestinimonas	rs11258178	10	13124513	G	A	0.0660742	0.0134139	6.98e-07
	Intestinimonas	rs12226153	11	94364293	G	A	-0.151142	0.0306922	5.12e-07
genus	Lachnoclostridium	rs1528479	2	167244051	A	G	-0.0497798	0.0111919	9.64e-06
	Lachnoclostridium	rs12566975	1	185091351	C	T	-0.0468097	0.0105787	9.57e-06
	Lachnoclostridium	rs62028349	16	27217620	C	G	0.0469989	0.0105971	9.17e-06
	Lachnoclostridium	rs2385421	18	19743455	G	A	0.0746186	0.0180734	7.14e-06
	Lachnoclostridium	rs3821998	4	38694566	A	C	-0.0864066	0.0192519	6.72e-06
	Lachnoclostridium	rs1031599	3	66725825	T	G	-0.078627	0.0175644	6.31e-06
	Lachnoclostridium	rs1997204	12	102046595	C	T	-0.108075	0.0242022	5.97e-06
	Lachnoclostridium	rs72829893	17	46694541	T	G	0.117472	0.0268103	5.58e-06
	Lachnoclostridium	rs789029	18	1053252	T	C	-0.0641289	0.0137974	3.75e-06
	Lachnoclostridium	rs78068103	17	13816159	G	A	0.0886199	0.0194248	3.67e-06
	Lachnoclostridium	rs61915992	12	28169306	T	A	0.0803876	0.0172209	2.67e-06
	Lachnoclostridium	rs615997	3	23037786	C	T	0.0511752	0.0106491	2.03e-06
	Lachnoclostridium	rs62285313	3	177470032	G	A	0.0864203	0.0181565	1.58e-06
	Lachnoclostridium	rs6112314	20	19300846	C	A	-0.0561715	0.0108174	2.43e-07
genus	Lachnospira	rs2520509	12	91006514	G	A	0.0519063	0.011578	7.42e-06
	Lachnospira	rs159484	4	111995627	A	G	0.0794668	0.0176999	6.68e-06
	Lachnospira	rs2326833	6	6893668	G	C	-0.078495	0.017109	4.6e-06
	Lachnospira	rs56791201	2	57701660	C	T	0.051823	0.0110697	2.93e-06
	Lachnospira	rs4686798	3	186445436	C	T	0.0531826	0.0113747	2.74e-06
	Lachnospira	rs4923324	11	25962890	A	G	-0.0617321	0.0133387	2.44e-06
	Lachnospira	rs13157098	5	176802250	G	A	-0.0768058	0.0155312	5.99e-07
genus	Lachnospiraceae FCS020 group	rs4452603	6	71966268	G	T	0.0604208	0.0135965	8.98e-06
	Lachnospiraceae FCS020 group	rs9308097	4	165786478	G	A	0.055381	0.0123659	7.47e-06
	Lachnospiraceae FCS020 group	rs3999074	10	65563647	T	G	-0.0550587	0.0121847	6.55e-06
	Lachnospiraceae FCS020 group	rs1254846	10	44346094	A	G	0.105963	0.0232501	5.6e-06
	Lachnospiraceae FCS020 group	rs2322265	4	166588085	T	C	-0.0666305	0.0141577	5.21e-06
	Lachnospiraceae FCS020 group	rs9919338	1	118425334	C	G	-0.0553339	0.0120621	4.91e-06
	Lachnospiraceae FCS020 group	rs2862811	3	165996415	C	T	0.0564927	0.0121736	3.92e-06
	Lachnospiraceae FCS020 group	rs369444	16	23631307	G	C	0.125481	0.0259008	3.15e-06
	Lachnospiraceae FCS020 group	rs10093861	8	121244406	A	G	-0.0568869	0.0121152	3.06e-06
	Lachnospiraceae FCS020 group	rs35035870	11	3248876	C	T	-0.190615	0.0414403	2.62e-06
	Lachnospiraceae FCS020 group	rs113859143	5	109403564	C	G	-0.108906	0.0242055	2.55e-06
	Lachnospiraceae FCS020 group	rs12078956	1	35328576	G	C	0.106101	0.0222904	2.15e-06
	Lachnospiraceae FCS020 group	rs72793667	2	53946431	G	A	-0.116881	0.0246589	1.63e-06
	Lachnospiraceae FCS020 group	rs9788306	13	40419314	T	C	-0.062804	0.0130744	1.39e-06
	Lachnospiraceae FCS020 group	rs7249113	19	2571232	A	G	0.0679483	0.0133496	3.72e-07
genus	Lachnospiraceae NC2004 group	rs12208226	6	22725908	A	C	-0.154739	0.0340372	9.75e-06
	Lachnospiraceae NC2004 group	rs117467633	17	21157406	C	T	-0.169687	0.0383169	9.13e-06
	Lachnospiraceae NC2004 group	rs1929743	13	76829562	C	T	0.0837206	0.0190318	9.06e-06
	Lachnospiraceae NC2004 group	rs1928659	9	29334137	C	T	0.102522	0.0226445	6.17e-06
	Lachnospiraceae NC2004 group	rs12863463	13	47512191	A	G	-0.156365	0.0345372	6.04e-06
	Lachnospiraceae NC2004 group	rs17067076	18	58229086	A	G	-0.154631	0.0352194	5.61e-06
	Lachnospiraceae NC2004 group	rs1331592	9	122239986	G	C	0.0948806	0.0208369	5.34e-06
	Lachnospiraceae NC2004 group	rs3756315	5	149544722	G	A	-0.0883469	0.0188397	3.33e-06
	Lachnospiraceae NC2004 group	rs12127733	1	234157721	A	G	0.115182	0.0246006	3.11e-06
	Lachnospiraceae NC2004 group	rs6116753	20	5330700	A	G	0.0994748	0.0209139	2.92e-06
genus	Lachnospiraceae ND3007 group	rs72776675	10	14137663	C	T	-0.0647067	0.014797	8.72e-06
	Lachnospiraceae ND3007 group	rs2861203	3	172950553	A	G	0.0572304	0.0127279	7.37e-06
	Lachnospiraceae ND3007 group	rs13110238	4	7678735	G	C	-0.0636978	0.0142041	4.48e-06
	Lachnospiraceae ND3007 group	rs9932954	16	1100633	G	A	-0.0561864	0.0115984	1.25e-06
genus	Lachnospiraceae NK4A136 group	rs59805249	5	90289997	C	T	0.0936162	0.0207982	9.45e-06
	Lachnospiraceae NK4A136 group	rs28540839	8	84735080	C	A	0.0508285	0.0110591	9.34e-06
	Lachnospiraceae NK4A136 group	rs10952110	7	8497922	T	G	0.0487709	0.0109614	9.08e-06
	Lachnospiraceae NK4A136 group	rs4955932	3	55181375	C	T	-0.0492283	0.0109388	7.05e-06
	Lachnospiraceae NK4A136 group	rs12611395	19	21806125	G	A	-0.0902532	0.0199652	5.83e-06
	Lachnospiraceae NK4A136 group	rs2880566	17	30016653	C	T	0.0599578	0.0134693	5.61e-06
	Lachnospiraceae NK4A136 group	rs7073658	10	62175024	G	T	-0.0499621	0.0109693	5.27e-06
	Lachnospiraceae NK4A136 group	rs11263806	17	35240097	G	A	-0.0524615	0.0116758	5.07e-06
	Lachnospiraceae NK4A136 group	rs73044693	19	51256120	G	A	-0.10758	0.0229884	3.57e-06
	Lachnospiraceae NK4A136 group	rs7832116	8	4842929	G	A	-0.0714756	0.0151703	3.57e-06
	Lachnospiraceae NK4A136 group	rs76193507	3	161749981	G	A	-0.22973	0.0499776	2.93e-06
	Lachnospiraceae NK4A136 group	rs7616165	3	190415145	T	G	-0.230542	0.0483465	2.77e-06
	Lachnospiraceae NK4A136 group	rs68104925	14	100177681	C	T	-0.0549104	0.0115385	2.37e-06
	Lachnospiraceae NK4A136 group	rs160061	5	6116659	G	A	0.0513831	0.0108094	2.12e-06
	Lachnospiraceae NK4A136 group	rs954878	1	54578401	G	A	-0.0520656	0.0109082	1.78e-06
	Lachnospiraceae NK4A136 group	rs12362320	11	3922055	C	G	0.0573168	0.0115466	8.04e-07
genus	Lachnospiraceae UCG001	rs7341608	8	56839500	C	T	-0.0784757	0.0177648	9.48e-06
	Lachnospiraceae UCG001	rs7213933	17	36155074	A	T	-0.0816269	0.01838	9.02e-06
	Lachnospiraceae UCG001	rs79476906	1	108102470	A	T	-0.087088	0.0197008	8.27e-06
	Lachnospiraceae UCG001	rs8104225	19	13962924	G	A	0.0892098	0.0197665	8.04e-06
	Lachnospiraceae UCG001	rs2371284	12	56256262	C	T	-0.0761893	0.0170127	7.56e-06
	Lachnospiraceae UCG001	rs12131224	1	166199362	T	C	0.117095	0.02591	7.4e-06
	Lachnospiraceae UCG001	rs4981345	14	21455973	C	T	-0.0681973	0.0149831	6.09e-06
	Lachnospiraceae UCG001	rs62496417	7	96965504	G	T	-0.0748504	0.0165681	5.88e-06
	Lachnospiraceae UCG001	rs9403580	6	145006780	T	C	0.107801	0.0229777	3.47e-06
	Lachnospiraceae UCG001	rs78848836	1	53773248	G	A	-0.118868	0.0259753	3.38e-06
	Lachnospiraceae UCG001	rs74034332	16	79092359	A	G	0.168045	0.0382637	3.33e-06
	Lachnospiraceae UCG001	rs573933	9	14477851	C	T	-0.107898	0.0232346	3.11e-06
	Lachnospiraceae UCG001	rs10815577	9	7273249	G	C	-0.0683706	0.0143691	1.72e-06
	Lachnospiraceae UCG001	rs2050911	1	82384407	A	G	0.0751466	0.0153934	1.11e-06
	Lachnospiraceae UCG001	rs985416	3	148269083	T	C	0.0970258	0.0181807	1.46e-07
	Lachnospiraceae UCG001	rs437876	3	42568440	C	T	0.0784637	0.0144768	7.17e-08
genus	Lachnospiraceae UCG004	rs2706242	13	51292902	C	G	-0.0901399	0.0199712	9.84e-06
	Lachnospiraceae UCG004	rs12072562	1	105287469	C	T	0.133104	0.0303566	7.07e-06
	Lachnospiraceae UCG004	rs2726805	4	183247601	G	A	0.0548397	0.0120844	6.3e-06
	Lachnospiraceae UCG004	rs233486	6	14817584	G	A	-0.0799088	0.017766	6.28e-06
	Lachnospiraceae UCG004	rs7629954	3	154242406	G	A	0.108441	0.023825	5.77e-06
	Lachnospiraceae UCG004	rs6656451	1	65990422	T	C	-0.05436	0.011947	5.57e-06
	Lachnospiraceae UCG004	rs35182105	12	24572337	G	A	-0.109724	0.024221	4.87e-06
	Lachnospiraceae UCG004	rs2444793	6	81318836	T	C	-0.0542433	0.0118188	4.77e-06
	Lachnospiraceae UCG004	rs11128180	3	70592215	G	A	0.0648288	0.0140126	4.52e-06
	Lachnospiraceae UCG004	rs12894272	14	40536481	G	A	0.0579792	0.0125229	4.34e-06
	Lachnospiraceae UCG004	rs12673420	7	71303007	A	G	0.0554351	0.0118375	2.98e-06
	Lachnospiraceae UCG004	rs2882478	2	49904589	A	G	-0.0577091	0.0118338	1.21e-06
	Lachnospiraceae UCG004	rs12747809	1	240359089	A	G	-0.062197	0.0125685	8.65e-07
genus	Lachnospiraceae UCG008	rs75356640	15	31697284	A	G	0.136523	0.0303128	9.83e-06
	Lachnospiraceae UCG008	rs57254474	8	23071054	A	G	0.0886511	0.0199045	6.92e-06
	Lachnospiraceae UCG008	rs61944774	12	129539818	G	A	0.179838	0.0393797	6.34e-06
	Lachnospiraceae UCG008	rs57091572	6	81214803	G	A	-0.110443	0.0235801	2.86e-06
	Lachnospiraceae UCG008	rs13024781	2	168628871	C	T	-0.0798769	0.0168846	2.29e-06
	Lachnospiraceae UCG008	rs955844	16	84992314	C	A	0.112064	0.0228369	1.81e-06
	Lachnospiraceae UCG008	rs62277846	2	228100140	T	C	0.102292	0.0212319	1.59e-06
	Lachnospiraceae UCG008	rs10801803	1	90818872	A	G	-0.117029	0.0243085	1.4e-06
	Lachnospiraceae UCG008	rs10741777	11	19572557	C	T	-0.0973842	0.0194791	7.69e-07
	Lachnospiraceae UCG008	rs67078837	4	114220647	C	T	-0.0845848	0.0170693	7.68e-07
	Lachnospiraceae UCG008	rs9873555	3	100496680	C	G	-0.121162	0.0233467	2.41e-07
	Lachnospiraceae UCG008	rs10793103	11	74391775	T	C	0.0974344	0.0181279	9.35e-08
genus	Lachnospiraceae UCG010	rs2833528	21	33193567	T	C	-0.0562148	0.0127763	9.92e-06
	Lachnospiraceae UCG010	rs2153460	9	85576178	T	A	-0.0684038	0.0156562	9.17e-06
	Lachnospiraceae UCG010	rs17730011	6	84772845	A	G	-0.0702357	0.015706	7.85e-06
	Lachnospiraceae UCG010	rs4576377	7	81410263	C	A	-0.0572001	0.0127043	7.63e-06
	Lachnospiraceae UCG010	rs336138	5	8146371	T	G	0.0779543	0.0171865	7.48e-06
	Lachnospiraceae UCG010	rs72894957	2	185862591	A	G	0.222263	0.0486425	5.68e-06
	Lachnospiraceae UCG010	rs10414815	19	42586245	C	T	0.10453	0.0230253	4.24e-06
	Lachnospiraceae UCG010	rs74315802	14	29872341	T	G	0.0867262	0.0183477	3.19e-06
	Lachnospiraceae UCG010	rs12346653	9	92267239	T	C	0.0657686	0.0139569	2.7e-06
	Lachnospiraceae UCG010	rs72761829	1	224897491	T	A	0.111884	0.0238893	2.58e-06
	Lachnospiraceae UCG010	rs9981767	21	44079875	C	A	0.0655062	0.0131994	9.96e-07
	Lachnospiraceae UCG010	rs11192447	10	83848397	G	A	0.126592	0.024345	4.69e-07
genus	Lactobacillus	rs12693845	2	199312684	T	C	-0.0805447	0.0177429	8.96e-06
	Lactobacillus	rs77478751	3	173151665	G	A	-0.219886	0.0475759	7.33e-06
	Lactobacillus	rs75127669	6	151027636	A	C	0.139784	0.0310414	6.83e-06
	Lactobacillus	rs768253	8	69010103	G	T	-0.079195	0.0171791	4.25e-06
	Lactobacillus	rs6092149	20	54192992	T	A	-0.0801344	0.017149	3.29e-06
	Lactobacillus	rs7399658	13	23834968	A	G	-0.107134	0.0221883	3.12e-06
	Lactobacillus	rs62314653	4	109896462	A	C	0.187692	0.0394585	2.24e-06
	Lactobacillus	rs11674854	2	28903275	T	C	-0.0852686	0.0176504	1.59e-06
	Lactobacillus	rs328312	16	73890910	A	T	0.0815092	0.0169441	1.41e-06
	Lactobacillus	rs16861661	1	18501459	A	G	-0.183147	0.038148	1.28e-06
	Lactobacillus	rs921925	19	6928017	C	A	0.0985077	0.0203229	9.72e-07
genus	Lactococcus	rs12621813	2	31266049	A	G	0.108423	0.0239978	6.61e-06
	Lactococcus	rs17168302	7	14650221	A	G	0.191857	0.0424761	6.29e-06
	Lactococcus	rs6674304	1	116887742	T	C	0.200758	0.0442121	6.18e-06
	Lactococcus	rs7992246	13	113472525	C	T	0.104232	0.0230786	4.45e-06
	Lactococcus	rs55910161	10	71518643	T	C	0.146426	0.0307367	2.36e-06
	Lactococcus	rs4766997	12	113161438	T	C	0.114599	0.023839	2.06e-06
	Lactococcus	rs2293361	2	54114864	T	C	-0.199221	0.0430969	1.4e-06
	Lactococcus	rs10417872	19	28767353	G	T	0.118306	0.024522	1.29e-06
	Lactococcus	rs123059	17	2699935	C	T	-0.13671	0.0274694	1.27e-06
	Lactococcus	rs757872	22	31532568	C	G	0.140799	0.027582	4.37e-07
	Lactococcus	rs34757988	18	64699550	C	G	0.122294	0.0228976	8.95e-08
genus	Marvinbryantia	rs11620597	13	86079090	C	T	0.119479	0.0271688	7.8e-06
	Marvinbryantia	rs146541147	19	4542097	A	G	0.118845	0.0268423	6.86e-06
	Marvinbryantia	rs12963345	18	46255637	C	G	-0.059681	0.0132289	6.6e-06
	Marvinbryantia	rs8006832	14	21577837	T	G	-0.0952415	0.0216699	6.58e-06
	Marvinbryantia	rs3125832	1	211400180	C	A	0.0679323	0.015012	5.03e-06
	Marvinbryantia	rs11645029	16	5938448	C	G	-0.060618	0.0131551	4.15e-06
	Marvinbryantia	rs72948274	11	79518683	C	A	-0.126354	0.0272212	3.26e-06
	Marvinbryantia	rs2863363	3	166039765	G	A	0.0634861	0.0136323	3.11e-06
	Marvinbryantia	rs1187983	1	58441860	T	C	-0.0935456	0.0193174	2.02e-06
	Marvinbryantia	rs61884471	11	45826561	A	G	0.124426	0.0248431	1.01e-06
	Marvinbryantia	rs2842896	6	132881664	T	C	-0.0649396	0.0131146	7.25e-07
	Marvinbryantia	rs2724813	10	12516924	G	A	-0.0840769	0.0167551	6.28e-07
genus	Methanobrevibacter	rs4802933	19	52925820	G	A	-0.135628	0.0308139	9.74e-06
	Methanobrevibacter	rs4779844	15	31516919	C	G	0.109639	0.0247979	9.28e-06
	Methanobrevibacter	rs6776814	3	15053083	C	T	-0.188956	0.0419905	8.05e-06
	Methanobrevibacter	rs1334944	10	112266046	C	T	0.115197	0.0255492	7.61e-06
	Methanobrevibacter	rs11018665	11	89349287	T	A	0.113013	0.0254343	7.03e-06
	Methanobrevibacter	rs894996	4	104418307	A	C	0.214213	0.0456045	3.82e-06
	Methanobrevibacter	rs10202904	2	125440268	G	T	-0.112811	0.0239106	3.09e-06
	Methanobrevibacter	rs76029318	13	41963791	C	T	0.222849	0.0454319	1.08e-06
genus	Odoribacter	rs74553962	8	69677480	G	T	0.121449	0.0264106	9.49e-06
	Odoribacter	rs16918425	11	6848360	T	A	0.0999781	0.0223785	8.85e-06
[truncated: 1,459 more rows]

## Sheet: Supplemental Table S2
Supplemental Table S2. Results of tests for pleiotropy and heterogeneity
Outcome	Bacterial taxa	Cochran's Q test		MR-Egger		PMR-PRESSO
		Q	P value	Egger_intercept	P value
Esophageal cancer	Oxalobacteraceae	16.3578	0.292014	-0.0345972	0.695938	0.315
Esophageal cancer	Oxalobacter	9.80016	0.548448	-0.022842	0.809169	0.578
Esophageal cancer	Ruminococcaceae UCG010	5.14589	0.642165	0.0481056	0.549049	0.706
Gastric cancer	Howardella	9.65947	0.470859	-0.00968187	0.936633	0.521
Gastric cancer	Roseburia unclassified	11.05	0.525	-0.037	0.67	0.522
Colorectal cancer	Bilophila	16.6977	0.337252	0.0261195	0.375866	0.397
Colorectal cancer	Lachnospiraceae FCS020 group	10.3436	0.736659	0.0063413	0.757874	0.784
Colorectal cancer	Prevotella7	14.9635	0.184172	0.000978118	0.987178	0.225
Hepatocellular carcinoma	Butyricicoccus	7.46694	0.48719	-0.014217	0.903735	0.503
Hepatocellular carcinoma	Ruminococcus lactaris	5.46	0.141	-0.523	0.442	0.25
Intrahepatic cholangiocarcinoma	Verrucomicrobia	4.8916	0.936302	-0.0480011	0.762073	0.944
Intrahepatic cholangiocarcinoma	Enterobacteriales	6.28233	0.711363	0.231373	0.432699	0.703
Intrahepatic cholangiocarcinoma	Enterobacteriaceae	6.28233	0.711363	0.231373	0.432699	0.734
Intrahepatic cholangiocarcinoma	Veillonellaceae	13.5838	0.850957	0.0369933	0.67188	0.866
Intrahepatic cholangiocarcinoma	Paraprevotella	10.5178	0.570629	-0.0565859	0.740195	0.638
Intrahepatic cholangiocarcinoma	Bacteroides clarus	9.49	0.148	-0.435	0.26	0.165
Pancreatic cancer	Bacillales	9.45874	0.489189	0.103487	0.37569	0.548
Pancreatic cancer	Eggerthella	6.33311	0.786544	-0.00063302	0.995085	0.811
Pancreatic cancer	Sutterella	8.15049	0.699763	0.0128448	0.891484	0.736
Pancreatic cancer	Flavonifractor plautii	6.04	0.302	-0.224	0.651	0.362
Pancreatic cancer	Eubacterium hallii	10.09	0.522	-0.074	0.475	0.58

## Sheet: Supplemental Table S3
Supplemental Table S3. Details of instrument variables used for reverse MR analysis
	SNP	Chr	Position	Other allele	Effect allele	Beta	SE	P-value
Esophageal cancer	rs75460256	2	106687838	A	G	0.88154	0.192294	4.55e-06
	rs62257628	3	4056290	C	A	0.605611	0.122263	7.3e-07
	rs11940655	4	101308757	A	T	-0.36145	0.0760034	1.98e-06
	rs17605510	5	126821901	A	G	1.2534	0.273612	4.63e-06
	rs79841628	8	11125211	C	A	1.62627	0.338522	1.56e-06
	rs374128998	9	114130325	C	A	1.2551	0.270406	3.46e-06
	rs4525176	10	60161172	G	A	0.25662	0.052597	1.07e-06
	rs2468826	11	18170688	C	T	0.264116	0.052807	5.69e-07
	rs17882264	12	102871356	T	C	0.469832	0.100271	2.79e-06
	rs148038829	14	42294881	C	T	1.68247	0.339375	7.14e-07
	rs141099792	15	80653681	G	A	1.44727	0.315484	4.49e-06
Gastric cancer	rs58225377	8	143979660	T	C	0.689377	0.150758	4.81e-06
	rs11812420	10	68937147	C	T	0.9394	0.198616	2.25e-06
	rs10794196	10	126741265	G	A	0.437519	0.0930002	2.54e-06
	rs7482118	11	972603	G	A	0.29273	0.0628238	3.17e-06
	rs71401331	15	98015276	T	C	0.624277	0.125568	6.64e-07
	rs17783657	16	80052966	T	A	0.439429	0.0923075	1.93e-06
	rs35427507	16	87247745	A	G	0.3306	0.0704581	2.7e-06
	rs142832071	18	44541836	G	A	2.20118	0.435569	4.34e-07
Colorectal cancer	rs12135286	1	222218761	C	T	0.132	0.0271	1e-06
	rs2344700	2	199686506	A	G	0.119	0.0234	4.25e-07
	rs188011102	3	38731528	C	T	0.486	0.101	1.58e-06
	rs12488768	3	53086234	C	T	0.103	0.0217	2.11e-06
	rs16839274	4	6769545	T	G	-0.15	0.0321	2.76e-06
	rs4975612	5	1300310	G	T	0.125	0.0258	1.33e-06
	rs1445011	5	40280202	T	C	0.123	0.0238	2.49e-07
	rs72808849	5	165601862	T	G	0.319	0.0645	7.52e-07
	rs1420131	7	29519043	T	A	0.103	0.0215	1.71e-06
	rs149299924	8	139903699	A	G	0.368	0.0773	1.95e-06
	rs72777082	10	8738285	G	A	-0.115	0.0228	3.95e-07
	rs78635289	11	3064370	C	T	0.468	0.101	3.17e-06
	rs7130173	11	111154072	A	C	-0.12	0.0233	2.52e-07
	rs117325377	12	39336228	A	T	-0.283	0.0601	2.48e-06
	rs11835554	12	83677079	G	C	-0.184	0.0399	3.72e-06
	rs112400172	12	99708763	C	T	0.199	0.0413	1.47e-06
	rs1958874	14	40985028	G	T	-0.112	0.0243	4.26e-06
	rs144674978	15	33149751	C	T	0.513	0.108	1.97e-06
	rs1078643	17	10707241	G	A	0.126	0.025	4.23e-07
	rs76409885	17	81064661	C	T	0.107	0.023	3.58e-06
	rs117143962	19	16658030	C	T	0.252	0.0505	6.41e-07
	rs6066825	20	47340117	A	G	-0.108	0.0223	1.16e-06
	rs493809	20	60941060	G	A	0.118	0.0227	1.88e-07
	rs143058554	22	45535850	A	C	0.435	0.0906	1.53e-06
Pancreatic cancer	rs115802918	1	36038918	G	A	2.3703	0.515468	4.26e-06
	rs142724603	1	246375924	T	C	2.76779	0.54903	4.63e-07
	rs12475278	2	134606039	A	G	-0.289314	0.0600418	1.45e-06
	rs115025755	3	29487564	A	G	0.648613	0.133225	1.12e-06
	rs6846421	4	26028775	C	T	0.366016	0.0794155	4.05e-06
	rs76552926	5	1226730	A	G	1.77022	0.358771	8.05e-07
	rs4977364	9	19957844	C	G	0.371855	0.0812629	4.74e-06
	rs11223369	11	133008497	C	T	0.887083	0.183336	1.31e-06
	rs1225407	13	60066865	G	A	0.362463	0.0786461	4.05e-06
	rs6575988	14	103900827	C	A	-0.315971	0.0653421	1.33e-06
	rs45499297	16	3115272	T	C	0.498733	0.103411	1.42e-06
	rs117247506	18	53128047	C	A	1.33477	0.259645	2.74e-07
	rs6028531	20	38213316	G	T	0.359124	0.0750579	1.71e-06

## Sheet: Supplemental Table S4
Supplemental Table S4. Effect estimates of the associations between gastrointestinal cancer and microbial taxa in the reverse MR analyses by the IVW method (P < 0.05)
Exposure	Gut microbiota	No. of SNP	OR (95% CI)	P-value
Esophageal cancer	Coprococcus3	5	0.95 (0.92-0.99)	0.016
Esophageal cancer	Ruminococcaceae UCG004	5	0.92 (0.88-0.97)	0.001
Esophageal cancer	Veillonella	5	1.05 (1.00-1.11)	0.047
Esophageal cancer	Bifidobacterium adolescentis	5	1.07 (1.01-1.13)	0.031
Esophageal cancer	Alistipes indistinctus	5	1.08 (1.01-1.15)	0.02
Esophageal cancer	Eubacterium eligens	5	0.94 (0.88-0.99)	0.023
Esophageal cancer	Ruminococcus bromii	5	1.09 (1.02-1.16)	0.01
Esophageal cancer	Dorea formicigenerans	5	0.93 (0.86-1.00)	0.05
Esophageal cancer	Dorea longicatena	5	0.93 (0.88-0.99)	0.02
Gastric cancer	Eubacterium hallii group	4	1.04 (1.00-1.08)	0.039
Gastric cancer	Anaerofilum	4	1.07 (1.00-1.15)	0.039
Gastric cancer	Butyricicoccus	4	1.05 (1.01-1.09)	0.01
Gastric cancer	Candidatus Soleaferrea	4	1.08 (1.01-1.14)	0.023
Gastric cancer	Rikenellaceae RC9 gut group	3	1.12 (1.02-1.24)	0.018
Gastric cancer	Bifidobacterium catenulatum	4	1.22 (1.07-1.41)	0.004
Gastric cancer	Barnesiella intestinihominis	4	1.11 (1.04-1.17)	0.0006
Gastric cancer	Parabacteroides unclassified	4	1.13 (1.04-1.22)	0.0027
Gastric cancer	Clostridium leptum	4	1.11 (1.01-1.22)	0.0324
Gastric cancer	Oscillibacter unclassified	4	0.94 (0.89-1.00)	0.0343
Gastric cancer	Bacteroides clarus	4	0.86 (0.77-0.96)	0.0094
Gastric cancer	Dorea longicatena	4	1.08 (1.01-1.15)	0.0159
Colorectal cancer	Lentisphaerae	16	0.89 (0.81-0.98)	0.016
Colorectal cancer	Verrucomicrobia	16	1.09 (1.03-1.16)	0.004
Colorectal cancer	Coriobacteriia	16	0.94 (0.89-0.99)	0.012
Colorectal cancer	Lentisphaeria	16	0.88 (0.80-0.97)	0.012
Colorectal cancer	Verrucomicrobiae	16	1.09 (1.02-1.16)	0.008
Colorectal cancer	Coriobacteriales	16	0.94 (0.89-0.99)	0.012
Colorectal cancer	Verrucomicrobiales	16	1.09 (1.02-1.16)	0.008
Colorectal cancer	Victivallales	16	0.88 (0.80-0.97)	0.012
Colorectal cancer	Clostridiaceae1	16	0.91 (0.86-0.96)	0.001
Colorectal cancer	Coriobacteriaceae	16	0.94 (0.89-0.99)	0.012
Colorectal cancer	Defluviitaleaceae	16	0.93 (0.86-1.00)	0.039
Colorectal cancer	Verrucomicrobiaceae	16	1.09 (1.02-1.16)	0.008
Colorectal cancer	Victivallaceae	16	0.86 (0.77-0.96)	0.005
Colorectal cancer	Eubacterium fissicatena group	16	0.90 (0.80-1.00)	0.047
Colorectal cancer	Akkermansia	16	1.09 (1.02-1.16)	0.008
Colorectal cancer	Clostridium sensustricto1	16	0.91 (0.86-0.97)	0.002
Colorectal cancer	Intestinibacter	16	0.92 (0.87-0.98)	0.008
Colorectal cancer	Lachnospiraceae ND3007 group	16	1.06 (1.01-1.12)	0.029
Colorectal cancer	Phascolarctobacterium	16	1.08 (1.02-1.15)	0.015
Colorectal cancer	Prevotella copri	16	1.10 (1.00-1.20)	0.0434
Colorectal cancer	Eubacterium ventriosum	16	1.15 (1.01-1.31)	0.0384
Colorectal cancer	Bacteroides ovatus	16	0.92 (0.85-1.00)	0.0429
Colorectal cancer	Ruminococcus torques	16	0.89 (0.81-0.99)	0.0293
Pancreatic cancer	Firmicutes	7	0.97 (0.94-1.00)	0.031
Pancreatic cancer	Acidaminococcaceae	7	0.97 (0.93-1.00)	0.048
Pancreatic cancer	Lachnospiraceae	7	0.97 (0.94-1.00)	0.037
Pancreatic cancer	Eubacterium eligens group	7	0.96 (0.93-0.99)	0.008
Pancreatic cancer	Anaerofilum	7	0.95 (0.90-1.00)	0.035
Pancreatic cancer	Catenibacterium	3	1.10 (1.00-1.21)	0.048
Pancreatic cancer	Coprobacter	7	1.05 (1.00-1.10)	0.046
Pancreatic cancer	Faecalibacterium	7	0.97 (0.94-1.00)	0.024
Pancreatic cancer	Family XIII AD3011 group	7	1.04 (1.00-1.07)	0.026
Pancreatic cancer	Lachnospira	7	0.96 (0.94-0.99)	0.015
Pancreatic cancer	Lachnospiraceae NK4A136 group	7	0.97 (0.94-0.99)	0.017
Pancreatic cancer	Roseburia	7	0.96 (0.94-0.99)	0.011
Pancreatic cancer	Barnesiella intestinihominis	7	1.05 (1.01-1.10)	0.0291
Pancreatic cancer	Coprobacter fastidiosus	7	1.08 (1.01-1.14)	0.0177
Pancreatic cancer	Alistipes finegoldii	7	1.06 (1.01-1.10)	0.0159
Pancreatic cancer	Pseudoflavonifractor capillosus	7	1.10 (1.04-1.18)	0.0019
Pancreatic cancer	Phascolarctobacterium succinatutens	7	0.92 (0.85-1.00)	0.0475
Pancreatic cancer	Bacteroides caccae	7	1.06 (1.01-1.11)	0.0194
Pancreatic cancer	Bacteroides fragilis	7	1.07 (1.00-1.14)	0.044
Pancreatic cancer	Dorea longicatena	7	0.94 (0.90-0.99)	0.0179

## Sheet: Supplemental Table S5
Supplemental Table S5. Effect estimates of the associations between gastrointestinal cancer and 17 microbial taxa in the reverse MR analyses (P-values < 0.05 in all three MR methods)
Exposure	Gut microbiota	No. of SNP	MR method	OR (95% CI)	P-value
Esophageal cancer	Ruminococcaceae UCG004	5	IVW	0.92 (0.88-0.97)	0.001
		5	Weighted median	0.92 (0.86-0.98)	0.009
		5	MR-RAPS	0.92 (0.87-0.97)	0.003
Esophageal cancer	Dorea longicatena	5	IVW	0.93 (0.88-0.99)	0.02
		5	Weighted median	0.92 (0.85-0.99)	0.03
		5	MR-RAPS	0.93 (0.87-0.99)	0.021
Gastric cancer	Candidatus Soleaferrea	4	IVW	1.08 (1.01-1.14)	0.023
		4	Weighted median	1.09 (1.01-1.18)	0.027
		4	MR-RAPS	1.08 (1.01-1.16)	0.026
Gastric cancer	Barnesiella intestinihominis	4	IVW	1.11 (1.04-1.17)	0.0006
		4	Weighted median	1.12 (1.04-1.21)	0.0048
		4	MR-RAPS	1.12 (1.04-1.21)	0.0027
Gastric cancer	Parabacteroides unclassified	4	IVW	1.13 (1.04-1.22)	0.0027
		4	Weighted median	1.11 (1.00-1.22)	0.042
		4	MR-RAPS	1.13 (1.04-1.23)	0.0055
Gastric cancer	Clostridium leptum	4	IVW	1.11 (1.01-1.22)	0.0324
		4	Weighted median	1.13 (1.01-1.28)	0.0345
		4	MR-RAPS	1.11 (1.00-1.24)	0.0452
Colorectal cancer	Lentisphaerae	16	IVW	0.89 (0.81-0.98)	0.016
		16	Weighted median	0.86 (0.75-0.99)	0.03
		16	MR-RAPS	0.87 (0.78-0.97)	0.01
Colorectal cancer	Lentisphaeria	16	IVW	0.88 (0.80-0.97)	0.012
		16	Weighted median	0.85 (0.75-0.98)	0.023
		16	MR-RAPS	0.86 (0.77-0.96)	0.009
Colorectal cancer	Victivallales	16	IVW	0.88 (0.80-0.97)	0.012
		16	Weighted median	0.85 (0.75-0.98)	0.025
		16	MR-RAPS	0.86 (0.77-0.96)	0.009
Colorectal cancer	Clostridiaceae1	16	IVW	0.91 (0.86-0.96)	0.001
		16	Weighted median	0.91 (0.84-0.99)	0.022
		16	MR-RAPS	0.91 (0.85-0.98)	0.007
Colorectal cancer	Victivallaceae	16	IVW	0.86 (0.77-0.96)	0.005
		16	Weighted median	0.83 (0.72-0.97)	0.016
		16	MR-RAPS	0.84 (0.75-0.94)	0.002
Colorectal cancer	Bacteroides ovatus	16	IVW	0.92 (0.85-1.00)	0.0429
		16	Weighted median	0.90 (0.81-1.00)	0.0495
		16	MR-RAPS	0.91 (0.84-1.00)	0.0428
Pancreatic cancer	Lachnospiraceae	7	IVW	0.97 (0.94-1.00)	0.037
		7	Weighted median	0.96 (0.92-1.00)	0.03
		7	MR-RAPS	0.96 (0.93-1.00)	0.05
Pancreatic cancer	Eubacterium eligens group	7	IVW	0.96 (0.93-0.99)	0.008
		7	Weighted median	0.96 (0.92-1.00)	0.03
		7	MR-RAPS	0.96 (0.93-0.99)	0.012
Pancreatic cancer	Alistipes finegoldii	7	IVW	1.06 (1.01-1.10)	0.0159
		7	Weighted median	1.08 (1.01-1.15)	0.0176
		7	MR-RAPS	1.07 (1.02-1.12)	0.006
Pancreatic cancer	Pseudoflavonifractor capillosus	7	IVW	1.10 (1.04-1.18)	0.0019
		7	Weighted median	1.11 (1.02-1.21)	0.0117
		7	MR-RAPS	1.11 (1.03-1.18)	0.0034
Pancreatic cancer	Bacteroides fragilis	7	IVW	1.07 (1.00-1.14)	0.044
		7	Weighted median	1.10 (1.00-1.20)	0.0395
		7	MR-RAPS	1.08 (1.01-1.16)	0.0274
IVW: inverse variance weighted; MR-RAPS: MR-robust adjusted profile score.

## Sheet: Supplemental Table S6
Supplemental Table S6. Comparison of the findings of gut microbiota and colorectal cancer with previous studies
	Bacterial taxa	Results of our study1	Results of other studies2
MR analysis	Bilophila	-	PMID: 34799562	-
			PMID: 35293551	-
			PMID: 31358825	-
			PMID: 31971861	=
			PMID: 31068913	+
			PMID: 25758642	+
			PMID: 37260140	+
			PMID: 29687353	+
	Lachnospiraceae FCS020 group	+	PMID: 31281534	-
	Prevotella7	+	PMID: 35437333	+
Reverse MR analysis	Lentisphaerae	-	PMID: 32947866	+
			PMID: 33996615	=
			PMID: 23733170	=
	Lentisphaeria	-	NA
	Victivallales	-	NA
	Clostridiaceae1	-	PMID: 34595105	-
	Victivallaceae	-	PMID: 32947866	+
	Bacteroides ovatus	-	PMID: 30065719	-
			PMID: 25758642	+
			PMID: 35953094	+
			PMID: 31971861	=
1"-" suggests that this gut microbiota is negatively associated with colorectal cancer in MR analysis, or that colorectal cancer is negatively associated with this gut microbiota in reverse MR analysis; "+" suggests that this gut microbiota is positively associated with colorectal cancer in MR analysis, or that colorectal cancer is positively associated with this gut microbiota in reverse MR anal…

## Sheet: Supplemental Table S7
Supplemental Table S7. Comparison of the findings of gut microbiota and hepatocellular carcinoma with previous studies
	Bacterial taxa	Results of our study1	Results of other studies2
MR analysis	Butyricicoccus	-	PMID: 30045880	-
			PMID: 32546668	-
			PMID: 33225985	-
			PMID: 36826102	-
	Ruminococcus lactaris	+	NA
1"-" suggests that this gut microbiota is negatively associated with hepatocellular carcinoma, and "+" suggests that this gut microbiota is positively associated with hepatocellular carcinoma in our study. 2"-" suggests that the abundance of this gut microbiota is lower in hepatocellular carcinoma patients than in controls.

## Sheet: Supplemental Table S8
Supplemental Table S8. Comparison of the findings of gut microbiota and pancreatic cancer with previous studies
	Bacterial taxa	Results of our study1	Results of other studies2
MR analysis	Bacillales	+	NA
	Eggerthella	-	PMID: 29221120	-
	Sutterella	+	PMID: 31727922	+
	Flavonifractor plautii	-	PMID: 35398347	=
	Eubacterium hallii	-	PMID: 34249452	-
			PMID: 34006295	-
			PMID: 35398347	=
Reverse MR analysis	Lachnospiraceae	-	PMID: 37017014	-
	Eubacterium eligens group	-	PMID: 35398347	-
			PMID: 34006295	-
	Alistipes finegoldii	+	PMID: 35398347	=
	Pseudoflavonifractor capillosus	+	NA
	Bacteroides fragilis	+	PMID: 35398347	=
1"-" suggests that this gut microbiota is negatively associated with pancreatic cancer in MR analysis, or that pancreatic cancer is negatively associated with this gut microbiota in reverse MR analysis; "+" suggests that this gut microbiota is positively associated with pancreatic cancer in MR analysis, or that pancreatic cancer is positively associated with this gut microbiota in reverse MR anal…
